# Supplementary material for: {N′-[(2-Oxidonaphthalen-1-yl)methyl­idene]benzohydrazidato}(1,10-phenanthroline)copper(II) methanol monosolvate
Source: Acta Crystallogr Sect E Struct Rep Online. 2011 Dec 23;68(Pt 1):m86. doi: 10.1107/S1600536811054316 (PMC3254345; doi:10.1107/S1600536811054316)
Supplement: Supplementary file 1 [file e-68-00m86-sup1.cif]

##############################################################################
#                                                                            #
# This CIF contains the data in a paper accepted for publication in          #
# Acta Crystallographica Section E. It conforms to the requirements of       #
# Notes for Authors for Acta Crystallographica Section E, and has been       #
# peer reviewed under the auspices of the IUCr Commission on Journals.       #
#                                                                            #
# Full details of the Crystallographic Information File format               #
# are given in the paper "The Crystallographic Information File (CIF):       #
# a New Standard Archive File for Crystallography" by S. R. Hall, F. H.      #
# Allen and I. D. Brown [Acta Cryst. (1991), A47, 655-685].                  #
#                                                                            #
# The current version of the core CIF dictionary is obtainable from          #
# ftp://ftp.iucr.org/pub/cif_core.dic.                                       #
#                                                                            #
# Software is freely available for graphical display of the structure(s)     #
# in this CIF. For information consult the CIF software page                 #
# http://www.iucr.org/resources/cif/software.                                #
#                                                                            #
# This file may be used for bona fide research purposes within the           #
# scientific community so long as proper attribution is given to the journal # 
# article from which it was obtained.                                        #
#                                                                            #
##############################################################################
data_I
_audit_creation_method     SHELXL-97
_chemical_name_systematic
;
{<i>N</i>'-[(2-Oxidonaphthalen-1-yl)methylidene]benzohydrazidato}(1,10-
phenanthroline)copper(II) methanol monosolvate
;
_chemical_name_common     ?
_chemical_formula_moiety     'C30 H20 Cu N4 O2, C H4 O'
_chemical_formula_sum     'C31 H24 Cu N4 O3'
_chemical_formula_iupac     '[Cu (C18 H12 N2 O2) (C12 H8 N2)], C H4 O'
_chemical_formula_weight     564.08
_chemical_melting_point     ?
_symmetry_cell_setting     monoclinic
_symmetry_space_group_name_H-M     'P 21/c'
_symmetry_space_group_name_Hall     '-P 2ybc'
loop_
    _symmetry_equiv_pos_as_xyz
    'x, y, z'
    '-x, y+1/2, -z+1/2'
    '-x, -y, -z'
    'x, -y-1/2, z-1/2'
_cell_length_a     20.388(2)
_cell_length_b     9.9707(10)
_cell_length_c     12.5268(12)
_cell_angle_alpha     90.00
_cell_angle_beta     105.035(2)
_cell_angle_gamma     90.00
_cell_volume     2459.4(4)
_cell_formula_units_Z     4
_cell_measurement_reflns_used     3881
_cell_measurement_theta_min     2.29
_cell_measurement_theta_max     25.06
_cell_measurement_temperature     185(2)
_exptl_crystal_description     block
_exptl_crystal_colour     brown
_exptl_crystal_size_max     0.20
_exptl_crystal_size_mid     0.18
_exptl_crystal_size_min     0.17
_exptl_crystal_density_diffrn     1.523
_exptl_crystal_density_meas     ?
_exptl_crystal_density_method     'not measured'
_exptl_crystal_F_000     1164
_exptl_absorpt_coefficient_mu     0.932
_exptl_absorpt_correction_type     multi-scan
_exptl_absorpt_process_details     '(SADABS; Bruker, 2007)'
_exptl_absorpt_correction_T_min     0.8356
_exptl_absorpt_correction_T_max     0.8577
_exptl_special_details
;
;
_diffrn_ambient_temperature     185(2)
_diffrn_radiation_type     MoK\a
_diffrn_radiation_wavelength     0.71073
_diffrn_radiation_source     'fine-focus sealed tube'
_diffrn_radiation_monochromator     graphite
_diffrn_measurement_device_type     'Bruker APEXII CCD area-detector'
_diffrn_measurement_method     'phi and omega scans'
_diffrn_detector_area_resol_mean     ?
_diffrn_reflns_number     12077
_diffrn_reflns_av_R_equivalents     0.0590
_diffrn_reflns_av_sigmaI/netI     0.0710
_diffrn_reflns_theta_min     2.07
_diffrn_reflns_theta_max     25.07
_diffrn_reflns_theta_full     25.07
_diffrn_measured_fraction_theta_max     0.998
_diffrn_measured_fraction_theta_full     0.998
_diffrn_reflns_limit_h_min     -21
_diffrn_reflns_limit_h_max     24
_diffrn_reflns_limit_k_min     -11
_diffrn_reflns_limit_k_max     10
_diffrn_reflns_limit_l_min     -14
_diffrn_reflns_limit_l_max     12
_diffrn_standards_number     ?
_diffrn_standards_interval_count     ?
_diffrn_standards_interval_time     ?
_diffrn_standards_decay_%     ?
_refine_special_details
;
 Refinement of F^2^ against ALL reflections.  The weighted R-factor wR and
 goodness of fit S are based on F^2^, conventional R-factors R are based
 on F, with F set to zero for negative F^2^. The threshold expression of
 F^2^ > 2sigma(F^2^) is used only for calculating R-factors(gt) etc. and is
 not relevant to the choice of reflections for refinement.  R-factors based
 on F^2^ are statistically about twice as large as those based on F, and R-
 factors based on ALL data will be even larger.
;
_reflns_number_total     4352
_reflns_number_gt     2950
_reflns_threshold_expression     I>2sigma(I)
_refine_ls_structure_factor_coef     Fsqd
_refine_ls_matrix_type     full
_refine_ls_R_factor_all     0.0794
_refine_ls_R_factor_gt     0.0415
_refine_ls_wR_factor_gt     0.0814
_refine_ls_wR_factor_ref     0.0927
_refine_ls_goodness_of_fit_ref     1.023
_refine_ls_restrained_S_all     1.023
_refine_ls_number_reflns     4352
_refine_ls_number_parameters     354
_refine_ls_number_restraints     0
_refine_ls_hydrogen_treatment     constr
_refine_ls_weighting_scheme     calc
_refine_ls_weighting_details
         'calc w=1/[\s^2^(Fo^2^)+(0.0369P)^2^+0.1098P] where P=(Fo^2^+2Fc^2^)/3'
_atom_sites_solution_hydrogens     geom
_atom_sites_solution_primary     direct
_atom_sites_solution_secondary     difmap
_refine_ls_shift/su_max     0.000
_refine_ls_shift/su_mean     0.000
_refine_diff_density_max     0.337
_refine_diff_density_min     -0.321
_refine_ls_extinction_method     none
_refine_ls_extinction_coef     ?
loop_
    _atom_type_symbol
    _atom_type_description
    _atom_type_scat_dispersion_real
    _atom_type_scat_dispersion_imag
    _atom_type_scat_source
    'C' 'C' 0.0033 0.0016
                         'International Tables Vol C Tables 4.2.6.8 and 6.1.1.4'
    'H' 'H' 0.0000 0.0000
                         'International Tables Vol C Tables 4.2.6.8 and 6.1.1.4'
    'N' 'N' 0.0061 0.0033
                         'International Tables Vol C Tables 4.2.6.8 and 6.1.1.4'
    'O' 'O' 0.0106 0.0060
                         'International Tables Vol C Tables 4.2.6.8 and 6.1.1.4'
    'Cu' 'Cu' 0.3201 1.2651
                         'International Tables Vol C Tables 4.2.6.8 and 6.1.1.4'
_computing_data_collection     'APEX2 (Bruker, 2007)'
_computing_cell_refinement     'SAINT (Bruker, 2007)'
_computing_data_reduction     'SAINT (Bruker, 2007)'
_computing_structure_solution     'SHELXS97 (Sheldrick, 2008)'
_computing_structure_refinement     'SHELXL97 (Sheldrick, 2008)'
_computing_molecular_graphics     'DIAMOND  (Brandenburg, 1999)'
_computing_publication_material
                        'SHELXL97 (Sheldrick, 2008) and publCIF (Westrip, 2010)'
loop_
    _atom_site_type_symbol
    _atom_site_label
    _atom_site_fract_x
    _atom_site_fract_y
    _atom_site_fract_z
    _atom_site_U_iso_or_equiv
    _atom_site_adp_type
    _atom_site_calc_flag
    _atom_site_refinement_flags
    _atom_site_occupancy
    _atom_site_symmetry_multiplicity
    _atom_site_disorder_assembly
    _atom_site_disorder_group
    Cu Cu1 0.25702(2) 0.62657(4) 0.14434(3) 0.02321(13) Uani d . 1 1 . .
    N N2 0.22403(12) 0.6138(3) 0.2738(2) 0.0210(6) Uani d . 1 1 . .
    N N4 0.30304(13) 0.6479(3) 0.0204(2) 0.0243(7) Uani d . 1 1 . .
    O O1 0.32626(11) 0.5026(2) 0.23282(18) 0.0248(5) Uani d . 1 1 . .
    O O2 0.20269(11) 0.7819(2) 0.09414(18) 0.0272(5) Uani d . 1 1 . .
    N N1 0.25609(13) 0.5187(3) 0.3516(2) 0.0225(6) Uani d . 1 1 . .
    C C22 0.21141(17) 0.3799(3) -0.1607(3) 0.0281(8) Uani d . 1 1 . .
    C C10 0.08817(15) 0.8615(3) 0.2718(3) 0.0201(7) Uani d . 1 1 . .
    C C30 0.28412(16) 0.5641(3) -0.0679(3) 0.0219(8) Uani d . 1 1 . .
    C C18 0.15699(16) 0.8359(3) 0.1370(3) 0.0230(8) Uani d . 1 1 . .
    C C17 0.12057(16) 0.9477(3) 0.0781(3) 0.0283(8) Uani d . 1 1 . .
    H H17 0.1332 0.9819 0.0155 0.034 Uiso calc R 1 1 . .
    C C19 0.15462(17) 0.3786(4) 0.0142(3) 0.0334(9) Uani d . 1 1 . .
    H H19 0.1345 0.3769 0.0747 0.040 Uiso calc R 1 1 . .
    C C29 0.23126(16) 0.4680(3) -0.0704(3) 0.0223(8) Uani d . 1 1 . .
    N N3 0.20374(13) 0.4662(3) 0.0168(2) 0.0237(7) Uani d . 1 1 . .
    C C28 0.35071(17) 0.7391(3) 0.0217(3) 0.0298(8) Uani d . 1 1 . .
    H H28 0.3632 0.7984 0.0830 0.036 Uiso calc R 1 1 . .
    C C7 0.30846(16) 0.4681(3) 0.3224(3) 0.0218(8) Uani d . 1 1 . .
    C C6 0.34865(15) 0.3646(3) 0.3957(3) 0.0224(7) Uani d . 1 1 . .
    C C5 0.40428(16) 0.3049(3) 0.3705(3) 0.0283(8) Uani d . 1 1 . .
    H H5 0.4179 0.3337 0.3073 0.034 Uiso calc R 1 1 . .
    C C8 0.17973(15) 0.6886(3) 0.3031(3) 0.0211(7) Uani d . 1 1 . .
    H H8 0.1713 0.6720 0.3730 0.025 Uiso calc R 1 1 . .
    C C15 0.04909(16) 0.9624(3) 0.2047(3) 0.0253(8) Uani d . 1 1 . .
    C C27 0.38318(17) 0.7519(4) -0.0626(3) 0.0327(9) Uani d . 1 1 . .
    H H27 0.4168 0.8190 -0.0590 0.039 Uiso calc R 1 1 . .
    C C25 0.31509(16) 0.5700(3) -0.1560(3) 0.0252(8) Uani d . 1 1 . .
    C C9 0.14253(16) 0.7951(3) 0.2367(3) 0.0213(7) Uani d . 1 1 . .
    C C24 0.29397(18) 0.4778(4) -0.2454(3) 0.0337(9) Uani d . 1 1 . .
    H H24 0.3152 0.4805 -0.3046 0.040 Uiso calc R 1 1 . .
    C C16 0.06880(17) 1.0053(3) 0.1098(3) 0.0294(8) Uani d . 1 1 . .
    H H16 0.0448 1.0770 0.0670 0.035 Uiso calc R 1 1 . .
    C C4 0.44030(18) 0.2036(3) 0.4365(3) 0.0346(9) Uani d . 1 1 . .
    H H4 0.4786 0.1642 0.4187 0.042 Uiso calc R 1 1 . .
    C C23 0.24477(18) 0.3873(4) -0.2479(3) 0.0343(9) Uani d . 1 1 . .
    H H23 0.2319 0.3271 -0.3086 0.041 Uiso calc R 1 1 . .
    C C12 0.01612(16) 0.8884(3) 0.3977(3) 0.0322(9) Uani d . 1 1 . .
    H H12 0.0051 0.8635 0.4642 0.039 Uiso calc R 1 1 . .
    C C20 0.13060(19) 0.2883(3) -0.0727(3) 0.0377(10) Uani d . 1 1 . .
    H H20 0.0950 0.2275 -0.0711 0.045 Uiso calc R 1 1 . .
    C C21 0.15930(17) 0.2894(3) -0.1600(3) 0.0352(9) Uani d . 1 1 . .
    H H21 0.1438 0.2289 -0.2198 0.042 Uiso calc R 1 1 . .
    C C13 -0.02362(18) 0.9835(3) 0.3284(3) 0.0353(9) Uani d . 1 1 . .
    H H13 -0.0619 1.0222 0.3466 0.042 Uiso calc R 1 1 . .
    C C11 0.07096(16) 0.8301(3) 0.3714(3) 0.0251(8) Uani d . 1 1 . .
    H H11 0.0979 0.7675 0.4211 0.030 Uiso calc R 1 1 . .
    C C2 0.36495(18) 0.2189(3) 0.5537(3) 0.0336(9) Uani d . 1 1 . .
    H H2 0.3510 0.1889 0.6164 0.040 Uiso calc R 1 1 . .
    C C1 0.32968(17) 0.3206(3) 0.4892(3) 0.0274(8) Uani d . 1 1 . .
    H H1 0.2922 0.3612 0.5084 0.033 Uiso calc R 1 1 . .
    C C14 -0.00667(17) 1.0199(3) 0.2342(3) 0.0331(9) Uani d . 1 1 . .
    H H14 -0.0332 1.0856 0.1873 0.040 Uiso calc R 1 1 . .
    C C26 0.36606(17) 0.6671(3) -0.1501(3) 0.0300(9) Uani d . 1 1 . .
    H H26 0.3885 0.6732 -0.2076 0.036 Uiso calc R 1 1 . .
    C C3 0.42037(19) 0.1600(3) 0.5282(3) 0.0381(10) Uani d . 1 1 . .
    H H3 0.4446 0.0903 0.5733 0.046 Uiso calc R 1 1 . .
    O O3 0.45503(12) 0.6073(3) 0.2347(2) 0.0496(7) Uani d . 1 1 . .
    H H3A 0.4200 0.5690 0.2430 0.074 Uiso calc R 1 1 . .
    C C31 0.51281(18) 0.5443(4) 0.3014(4) 0.0487(11) Uani d . 1 1 . .
    H H31A 0.5537 0.5877 0.2906 0.073 Uiso calc R 1 1 . .
    H H31B 0.5128 0.4494 0.2810 0.073 Uiso calc R 1 1 . .
    H H31C 0.5122 0.5518 0.3792 0.073 Uiso calc R 1 1 . .
loop_
    _atom_site_aniso_label
    _atom_site_aniso_U_11
    _atom_site_aniso_U_22
    _atom_site_aniso_U_33
    _atom_site_aniso_U_12
    _atom_site_aniso_U_13
    _atom_site_aniso_U_23
    Cu1 0.0281(2) 0.0251(2) 0.0184(2) 0.0030(2) 0.00950(17) 0.0013(2)
    N2 0.0245(14) 0.0205(15) 0.0193(15) 0.0015(13) 0.0081(12) 0.0036(13)
    N4 0.0260(15) 0.0254(16) 0.0228(17) 0.0045(13) 0.0087(13) 0.0020(13)
    O1 0.0274(12) 0.0288(13) 0.0199(14) 0.0057(10) 0.0090(11) 0.0031(10)
    O2 0.0360(13) 0.0264(13) 0.0220(14) 0.0046(11) 0.0124(11) 0.0042(10)
    N1 0.0271(16) 0.0227(15) 0.0187(16) 0.0027(12) 0.0079(13) 0.0015(13)
    C22 0.0337(19) 0.0243(19) 0.024(2) 0.0075(18) 0.0038(16) 0.0030(17)
    C10 0.0194(16) 0.0169(17) 0.0224(19) -0.0027(14) 0.0026(14) -0.0041(15)
    C30 0.0228(18) 0.0262(19) 0.0174(19) 0.0095(15) 0.0065(16) 0.0066(15)
    C18 0.0289(19) 0.0201(19) 0.0185(19) -0.0016(14) 0.0032(16) -0.0031(14)
    C17 0.036(2) 0.026(2) 0.022(2) -0.0012(16) 0.0056(18) 0.0032(16)
    C19 0.034(2) 0.031(2) 0.036(2) 0.0011(19) 0.0110(18) 0.0088(19)
    C29 0.0224(18) 0.0227(19) 0.022(2) 0.0086(15) 0.0055(16) 0.0038(15)
    N3 0.0268(16) 0.0256(16) 0.0210(17) 0.0045(13) 0.0104(14) 0.0041(12)
    C28 0.032(2) 0.033(2) 0.026(2) 0.0006(17) 0.0095(17) 0.0021(17)
    C7 0.0259(19) 0.0244(19) 0.0153(19) -0.0037(15) 0.0059(16) -0.0025(14)
    C6 0.0232(17) 0.0203(17) 0.0228(19) -0.0037(16) 0.0041(15) -0.0006(16)
    C5 0.0295(19) 0.0247(19) 0.031(2) 0.0005(16) 0.0073(17) -0.0022(16)
    C8 0.0247(18) 0.0218(18) 0.0187(19) -0.0035(15) 0.0089(16) -0.0026(15)
    C15 0.0241(19) 0.0218(19) 0.030(2) 0.0010(15) 0.0062(17) -0.0016(16)
    C27 0.029(2) 0.040(2) 0.032(2) 0.0010(17) 0.0136(18) 0.0117(18)
    C25 0.0258(19) 0.0297(19) 0.021(2) 0.0111(16) 0.0067(17) 0.0051(16)
    C9 0.0244(18) 0.0197(18) 0.0193(19) -0.0012(15) 0.0050(15) -0.0006(15)
    C24 0.042(2) 0.041(2) 0.022(2) 0.0164(19) 0.0154(19) 0.0033(17)
    C16 0.0294(19) 0.0234(19) 0.032(2) 0.0071(16) 0.0024(18) 0.0030(16)
    C4 0.032(2) 0.030(2) 0.037(2) 0.0038(17) 0.0012(19) -0.0067(18)
    C23 0.047(2) 0.034(2) 0.021(2) 0.008(2) 0.0072(18) -0.0025(18)
    C12 0.032(2) 0.033(2) 0.036(2) -0.0023(18) 0.0159(18) -0.0052(18)
    C20 0.040(2) 0.026(2) 0.045(3) -0.0039(18) 0.007(2) 0.0040(19)
    C21 0.039(2) 0.028(2) 0.033(2) 0.0024(18) 0.0009(19) -0.0030(17)
    C13 0.029(2) 0.032(2) 0.048(3) 0.0073(18) 0.016(2) -0.0036(19)
    C11 0.0256(18) 0.0216(19) 0.029(2) 0.0011(15) 0.0090(17) 0.0004(15)
    C2 0.037(2) 0.033(2) 0.026(2) -0.0103(18) -0.0001(18) 0.0073(17)
    C1 0.0255(19) 0.032(2) 0.023(2) -0.0059(16) 0.0034(17) -0.0017(16)
    C14 0.028(2) 0.027(2) 0.041(3) 0.0077(16) 0.0046(19) 0.0043(17)
    C26 0.029(2) 0.040(2) 0.025(2) 0.0100(17) 0.0146(18) 0.0105(17)
    C3 0.041(2) 0.027(2) 0.037(2) 0.0005(17) -0.008(2) 0.0085(17)
    O3 0.0353(15) 0.0576(19) 0.057(2) -0.0004(15) 0.0143(15) 0.0074(15)
    C31 0.035(2) 0.056(3) 0.056(3) -0.007(2) 0.014(2) -0.009(2)
_geom_special_details
;
 All esds (except the esd in the dihedral angle between two l.s. planes)
 are estimated using the full covariance matrix.  The cell esds are taken
 into account individually in the estimation of esds in distances, angles
 and torsion angles; correlations between esds in cell parameters are only
 used when they are defined by crystal symmetry.  An approximate (isotropic)
 treatment of cell esds is used for estimating esds involving l.s. planes.
;
loop_
    _geom_bond_atom_site_label_1
    _geom_bond_atom_site_label_2
    _geom_bond_site_symmetry_2
    _geom_bond_distance
    _geom_bond_publ_flag
    Cu1 O2 . 1.913(2) y
    Cu1 N2 . 1.914(2) y
    Cu1 O1 . 1.984(2) y
    Cu1 N4 . 2.023(3) y
    Cu1 N3 . 2.321(3) y
    N2 C8 . 1.296(4) ?
    N2 N1 . 1.396(3) ?
    N4 C28 . 1.328(4) ?
    N4 C30 . 1.360(4) ?
    O1 C7 . 1.312(4) ?
    O2 C18 . 1.306(3) ?
    N1 C7 . 1.315(4) ?
    C22 C21 . 1.395(4) ?
    C22 C29 . 1.406(4) ?
    C22 C23 . 1.431(4) ?
    C10 C11 . 1.416(4) ?
    C10 C15 . 1.416(4) ?
    C10 C9 . 1.454(4) ?
    C30 C25 . 1.407(4) ?
    C30 C29 . 1.436(4) ?
    C18 C9 . 1.416(4) ?
    C18 C17 . 1.433(4) ?
    C17 C16 . 1.349(4) ?
    C17 H17 . 0.9500 ?
    C19 N3 . 1.323(4) ?
    C19 C20 . 1.400(5) ?
    C19 H19 . 0.9500 ?
    C29 N3 . 1.352(4) ?
    C28 C27 . 1.390(4) ?
    C28 H28 . 0.9500 ?
    C7 C6 . 1.480(4) ?
    C6 C5 . 1.387(4) ?
    C6 C1 . 1.396(4) ?
    C5 C4 . 1.388(5) ?
    C5 H5 . 0.9500 ?
    C8 C9 . 1.437(4) ?
    C8 H8 . 0.9500 ?
    C15 C14 . 1.405(4) ?
    C15 C16 . 1.417(5) ?
    C27 C26 . 1.357(5) ?
    C27 H27 . 0.9500 ?
    C25 C26 . 1.408(4) ?
    C25 C24 . 1.427(5) ?
    C24 C23 . 1.344(4) ?
    C24 H24 . 0.9500 ?
    C16 H16 . 0.9500 ?
    C4 C3 . 1.384(5) ?
    C4 H4 . 0.9500 ?
    C23 H23 . 0.9500 ?
    C12 C11 . 1.374(4) ?
    C12 C13 . 1.395(5) ?
    C12 H12 . 0.9500 ?
    C20 C21 . 1.367(5) ?
    C20 H20 . 0.9500 ?
    C21 H21 . 0.9500 ?
    C13 C14 . 1.362(5) ?
    C13 H13 . 0.9500 ?
    C11 H11 . 0.9500 ?
    C2 C1 . 1.378(4) ?
    C2 C3 . 1.382(5) ?
    C2 H2 . 0.9500 ?
    C1 H1 . 0.9500 ?
    C14 H14 . 0.9500 ?
    C26 H26 . 0.9500 ?
    C3 H3 . 0.9500 ?
    O3 C31 . 1.403(4) ?
    O3 H3A . 0.8400 ?
    C31 H31A . 0.9800 ?
    C31 H31B . 0.9800 ?
    C31 H31C . 0.9800 ?
loop_
    _geom_angle_atom_site_label_1
    _geom_angle_atom_site_label_2
    _geom_angle_atom_site_label_3
    _geom_angle_site_symmetry_1
    _geom_angle_site_symmetry_3
    _geom_angle
    _geom_angle_publ_flag
    O2 Cu1 N2 . . 91.80(10) ?
    O2 Cu1 O1 . . 162.81(9) ?
    N2 Cu1 O1 . . 80.85(10) ?
    O2 Cu1 N4 . . 90.39(10) ?
    N2 Cu1 N4 . . 172.79(11) ?
    O1 Cu1 N4 . . 95.16(9) ?
    O2 Cu1 N3 . . 101.75(9) ?
    N2 Cu1 N3 . . 109.43(10) ?
    O1 Cu1 N3 . . 95.36(9) ?
    N4 Cu1 N3 . . 76.80(10) ?
    C8 N2 N1 . . 115.4(3) ?
    C8 N2 Cu1 . . 128.7(2) ?
    N1 N2 Cu1 . . 115.65(18) ?
    C28 N4 C30 . . 118.9(3) ?
    C28 N4 Cu1 . . 123.1(2) ?
    C30 N4 Cu1 . . 118.0(2) ?
    C7 O1 Cu1 . . 109.05(19) ?
    C18 O2 Cu1 . . 127.8(2) ?
    C7 N1 N2 . . 109.5(2) ?
    C21 C22 C29 . . 117.3(3) ?
    C21 C22 C23 . . 123.5(3) ?
    C29 C22 C23 . . 119.2(3) ?
    C11 C10 C15 . . 116.7(3) ?
    C11 C10 C9 . . 123.3(3) ?
    C15 C10 C9 . . 120.0(3) ?
    N4 C30 C25 . . 121.4(3) ?
    N4 C30 C29 . . 118.7(3) ?
    C25 C30 C29 . . 119.9(3) ?
    O2 C18 C9 . . 125.3(3) ?
    O2 C18 C17 . . 116.0(3) ?
    C9 C18 C17 . . 118.6(3) ?
    C16 C17 C18 . . 121.4(3) ?
    C16 C17 H17 . . 119.3 ?
    C18 C17 H17 . . 119.3 ?
    N3 C19 C20 . . 123.6(3) ?
    N3 C19 H19 . . 118.2 ?
    C20 C19 H19 . . 118.2 ?
    N3 C29 C22 . . 123.3(3) ?
    N3 C29 C30 . . 117.2(3) ?
    C22 C29 C30 . . 119.5(3) ?
    C19 N3 C29 . . 117.3(3) ?
    C19 N3 Cu1 . . 133.5(2) ?
    C29 N3 Cu1 . . 109.2(2) ?
    N4 C28 C27 . . 123.0(3) ?
    N4 C28 H28 . . 118.5 ?
    C27 C28 H28 . . 118.5 ?
    O1 C7 N1 . . 124.2(3) ?
    O1 C7 C6 . . 118.8(3) ?
    N1 C7 C6 . . 117.0(3) ?
    C5 C6 C1 . . 118.5(3) ?
    C5 C6 C7 . . 120.8(3) ?
    C1 C6 C7 . . 120.7(3) ?
    C6 C5 C4 . . 121.0(3) ?
    C6 C5 H5 . . 119.5 ?
    C4 C5 H5 . . 119.5 ?
    N2 C8 C9 . . 124.3(3) ?
    N2 C8 H8 . . 117.9 ?
    C9 C8 H8 . . 117.9 ?
    C14 C15 C10 . . 120.2(3) ?
    C14 C15 C16 . . 121.5(3) ?
    C10 C15 C16 . . 118.3(3) ?
    C26 C27 C28 . . 118.9(3) ?
    C26 C27 H27 . . 120.6 ?
    C28 C27 H27 . . 120.6 ?
    C30 C25 C26 . . 117.6(3) ?
    C30 C25 C24 . . 118.9(3) ?
    C26 C25 C24 . . 123.5(3) ?
    C18 C9 C8 . . 121.6(3) ?
    C18 C9 C10 . . 119.0(3) ?
    C8 C9 C10 . . 119.4(3) ?
    C23 C24 C25 . . 121.5(3) ?
    C23 C24 H24 . . 119.3 ?
    C25 C24 H24 . . 119.3 ?
    C17 C16 C15 . . 122.2(3) ?
    C17 C16 H16 . . 118.9 ?
    C15 C16 H16 . . 118.9 ?
    C3 C4 C5 . . 119.9(3) ?
    C3 C4 H4 . . 120.1 ?
    C5 C4 H4 . . 120.1 ?
    C24 C23 C22 . . 121.1(3) ?
    C24 C23 H23 . . 119.4 ?
    C22 C23 H23 . . 119.4 ?
    C11 C12 C13 . . 121.0(3) ?
    C11 C12 H12 . . 119.5 ?
    C13 C12 H12 . . 119.5 ?
    C21 C20 C19 . . 118.8(3) ?
    C21 C20 H20 . . 120.6 ?
    C19 C20 H20 . . 120.6 ?
    C20 C21 C22 . . 119.7(3) ?
    C20 C21 H21 . . 120.2 ?
    C22 C21 H21 . . 120.2 ?
    C14 C13 C12 . . 118.9(3) ?
    C14 C13 H13 . . 120.5 ?
    C12 C13 H13 . . 120.5 ?
    C12 C11 C10 . . 121.4(3) ?
    C12 C11 H11 . . 119.3 ?
    C10 C11 H11 . . 119.3 ?
    C1 C2 C3 . . 120.7(3) ?
    C1 C2 H2 . . 119.7 ?
    C3 C2 H2 . . 119.7 ?
    C2 C1 C6 . . 120.5(3) ?
    C2 C1 H1 . . 119.8 ?
    C6 C1 H1 . . 119.8 ?
    C13 C14 C15 . . 121.6(3) ?
    C13 C14 H14 . . 119.2 ?
    C15 C14 H14 . . 119.2 ?
    C27 C26 C25 . . 120.2(3) ?
    C27 C26 H26 . . 119.9 ?
    C25 C26 H26 . . 119.9 ?
    C2 C3 C4 . . 119.5(3) ?
    C2 C3 H3 . . 120.2 ?
    C4 C3 H3 . . 120.2 ?
    C31 O3 H3A . . 109.5 ?
    O3 C31 H31A . . 109.5 ?
    O3 C31 H31B . . 109.5 ?
    H31A C31 H31B . . 109.5 ?
    O3 C31 H31C . . 109.5 ?
    H31A C31 H31C . . 109.5 ?
    H31B C31 H31C . . 109.5 ?
loop_
    _geom_hbond_atom_site_label_D
    _geom_hbond_atom_site_label_H
    _geom_hbond_atom_site_label_A
    _geom_hbond_site_symmetry_A
    _geom_hbond_distance_DH
    _geom_hbond_distance_HA
    _geom_hbond_distance_DA
    _geom_hbond_angle_DHA
    O3 H3A O1 . 0.84 1.99 2.820(3) 167.1
data_global
_journal_date_recd_electronic     2011-12-03
_journal_date_accepted     2011-12-17
_journal_name_full     'Acta Crystallographica, Section E'
_journal_year     2012
_journal_volume     68
_journal_issue      1
_journal_page_first     m86
_journal_page_last     m86
_journal_paper_category     QM
_journal_paper_doi     10.1107/S1600536811054316
_journal_coeditor_code     KP2374
_publ_contact_author
;
Jian-Wei Zhu
College of Earth Sciences,
Jilin University,
Changchun 130061, China
;
_publ_contact_author_email     jianweizhu1905@163.com
_publ_contact_author_fax     86-431-86168096
_publ_contact_author_phone     86-431-86168099
_publ_section_title
;\
{<i>N</i>'-[(2-Oxidonaphthalen-1-yl)methylidene]benzohydrazidato}(1,10-\
phenanthroline)copper(II) methanol monosolvate
;
loop_
    _publ_author_name
    _publ_author_footnote
    _publ_author_address
    'Bao-Lin Liu' .
;
College of Environment and Resources,
Jilin University,
Changchun 130012, People's Republic of China
;
    'De-Ming Dong' .
;
College of Environment and Resources,
Jilin University,
Changchun 130012, People's Republic of China
;
    'Xiu-Yi Hua' .
;
College of Environment and Resources,
Jilin University,
Changchun 130012, People's Republic of China
;
    'Jian-Wei Zhu' .
;
College of Earth Sciences,
Jilin University,
Changchun 130061, People's Republic of China
;
