# Supplementary material for: {N′-[(2-Oxidonaphthalen-1-yl)methyl­idene]benzohydrazidato}(1,10-phenanthroline)copper(II) methanol monosolvate
Source: Acta Crystallogr Sect E Struct Rep Online. 2011 Dec 23;68(Pt 1):m86. doi: 10.1107/S1600536811054316 (PMC3254345; doi:10.1107/S1600536811054316)
Supplement: Supplementary file 2 [file e-68-00m86-Isup2.hkl]

# 
# h,k,l, Fc-squared, Fo-squared, sigma(Fo-squared) and status flag 
# 
data_I
_shelx_title ' z in P2(1)/c' 
_shelx_refln_list_code          4 
_shelx_F_calc_maximum      338.30 
_exptl_crystal_F_000      1164.00 
_reflns_d_resolution_high  0.8388 
 
loop_ 
 _symmetry_equiv_pos_as_xyz 
 'x, y, z' 
 '-x, y+1/2, -z+1/2' 
 '-x, -y, -z' 
 'x, -y-1/2, z-1/2' 
 
_cell_length_a    20.3884 
_cell_length_b     9.9707 
_cell_length_c    12.5268 
_cell_angle_alpha  90.000 
_cell_angle_beta  105.035 
_cell_angle_gamma  90.000 
 
_shelx_F_squared_multiplier     1.000 
 
loop_ 
 _refln_index_h 
 _refln_index_k 
 _refln_index_l 
 _refln_F_squared_calc 
 _refln_F_squared_meas 
 _refln_F_squared_sigma 
 _refln_observed_status 
   2   0   0    54125.96    51900.36    810.85 o 
   3   0   0     4383.50     4515.88     90.89 o 
   4   0   0     6119.65     5650.51     87.86 o 
   5   0   0        6.85       24.40     17.66 o 
   6   0   0      225.83      189.92     21.09 o 
   7   0   0      503.88      482.05     39.73 o 
   8   0   0     2067.92     1838.11     65.69 o 
   9   0   0      211.68      275.97     27.00 o 
  10   0   0     5916.68     5897.91     96.55 o 
  11   0   0       12.88       44.40     24.97 o 
  12   0   0     2645.67     2754.87     73.52 o 
  13   0   0      107.73      156.04     34.55 o 
  14   0   0       83.67       10.85     34.10 o 
  15   0   0     1052.56     1049.45     59.40 o 
  16   0   0     1685.95     1856.22    102.35 o 
  17   0   0     1407.57     1484.69     72.59 o 
  18   0   0     1364.62     1455.55    154.87 o 
  19   0   0      919.25     1000.47    157.86 o 
  20   0   0      761.59      826.77    107.04 o 
  21   0   0     1384.33     1663.56    182.98 o 
  22   0   0      316.84      436.52    123.18 o 
   1   1   0    14464.32    14872.75    248.76 o 
   2   1   0     2771.21     2832.13     46.88 o 
   3   1   0     6925.08     6782.67     69.01 o 
   4   1   0     3851.81     3815.50     60.82 o 
   5   1   0     5055.70     4860.07     60.27 o 
   6   1   0      421.14      420.21     17.62 o 
   7   1   0     1332.12     1258.37     34.14 o 
   8   1   0       37.21       13.45     16.49 o 
   9   1   0     1230.58     1163.33     41.05 o 
  10   1   0     5143.98     5417.81     65.87 o 
  11   1   0       31.61       13.34     17.74 o 
  12   1   0      731.33      751.26     31.40 o 
  13   1   0      489.37      487.02     30.61 o 
  14   1   0       10.82       20.46     23.98 o 
  15   1   0     1232.10     1378.40     47.10 o 
  16   1   0     1185.13     1278.49     56.34 o 
  17   1   0      898.14      958.85     49.36 o 
  18   1   0      168.38      120.00     39.38 o 
  19   1   0      382.00      438.49     58.23 o 
  20   1   0      336.44      282.27     71.87 o 
  21   1   0       66.58       83.40     66.36 o 
  22   1   0      160.91      199.78     73.39 o 
  23   1   0       23.70     -113.61    113.61 o 
   0   2   0      970.68     1021.34     56.21 o 
   1   2   0     4511.23     4500.72     77.80 o 
   2   2   0       13.88       -1.01     13.59 o 
   3   2   0     7965.44     8336.26    110.48 o 
   4   2   0    45740.03    47482.75    398.06 o 
   5   2   0     9147.92     9214.42    125.32 o 
   6   2   0       60.80       79.89     16.88 o 
   7   2   0      126.64      131.63     14.19 o 
   8   2   0      366.20      410.32     20.11 o 
   9   2   0      812.05      903.32     31.56 o 
  10   2   0      987.33     1033.51     33.31 o 
  11   2   0     1508.65     1703.77     41.42 o 
  12   2   0        1.47       -4.75     19.26 o 
  13   2   0       77.28      114.68     27.83 o 
  14   2   0      465.43      519.95     33.03 o 
  15   2   0       25.76       64.67     30.98 o 
  16   2   0      217.84      292.82     43.54 o 
  17   2   0       57.19       93.42     54.44 o 
  18   2   0       86.88      122.13     46.41 o 
  19   2   0       19.17      -41.20     44.03 o 
  20   2   0       26.85      -69.17     84.31 o 
  21   2   0        3.96       58.36     64.58 o 
  22   2   0        4.85      -50.47     64.58 o 
  23   2   0       21.81      -70.12     70.12 o 
   1   3   0     2677.30     2587.97     75.84 o 
   2   3   0      146.16      180.78     19.18 o 
   3   3   0       60.82       39.90     16.58 o 
   4   3   0     3214.10     3445.87     91.32 o 
   5   3   0     9045.96     9242.28    106.81 o 
   6   3   0     7652.34     7729.83     96.63 o 
   7   3   0     2642.41     2502.18     46.61 o 
   8   3   0     1788.69     1874.68     43.55 o 
   9   3   0     3176.48     3054.30     55.99 o 
  10   3   0        5.51        6.22     20.61 o 
  11   3   0     1794.17     1736.06     96.92 o 
  12   3   0      626.49      582.64     36.12 o 
  13   3   0     1098.39     1164.97     47.21 o 
  14   3   0        6.77       30.47     34.31 o 
  15   3   0     1602.70     1748.69    106.78 o 
  16   3   0      341.73      432.57     57.55 o 
  17   3   0      122.17      142.33     56.94 o 
  18   3   0       17.79       52.96     54.89 o 
  19   3   0       22.10      -12.42     47.52 o 
  20   3   0      655.88      790.58    159.66 o 
  21   3   0       36.24      122.13     71.87 o 
  22   3   0      162.15      173.34     93.88 o 
   0   4   0     1796.76     1692.41     55.52 o 
   1   4   0      404.64      456.33     23.13 o 
   2   4   0     5823.29     5773.64     71.84 o 
   3   4   0     1004.01      963.98     36.92 o 
   4   4   0     8567.67     8203.95    115.66 o 
   5   4   0      157.67      185.75     23.66 o 
   6   4   0    10002.81     9733.38    122.73 o 
   7   4   0     1081.24     1091.23     43.17 o 
   8   4   0     2923.11     2834.32     73.88 o 
   9   4   0       60.20       60.89     19.63 o 
  10   4   0     4369.63     4489.27     83.06 o 
  11   4   0     1390.87     1381.43     57.94 o 
  12   4   0     3106.87     3167.36     80.22 o 
  13   4   0       58.52      -34.82     42.64 o 
  14   4   0      871.70      971.81     64.04 o 
  15   4   0       18.89        1.71     47.56 o 
  16   4   0        5.93       60.47     48.01 o 
  17   4   0      322.36      262.85     53.91 o 
  18   4   0      571.65      626.92     68.34 o 
  19   4   0      409.15      374.28     63.89 o 
  20   4   0      335.22      314.15     62.88 o 
  21   4   0      666.06      576.58     92.85 o 
  22   4   0       42.32       57.43     76.54 o 
   1   5   0     3060.47     3087.43     56.13 o 
   2   5   0      859.95     1013.53     37.15 o 
   3   5   0     3853.10     3917.48     62.00 o 
   4   5   0       88.40      100.96     25.38 o 
   5   5   0     4157.07     4261.68     77.79 o 
   6   5   0      445.56      478.53     34.72 o 
   7   5   0      730.55      712.16     40.51 o 
   8   5   0       47.69       28.62     27.01 o 
   9   5   0      555.95      523.73     48.85 o 
  10   5   0     1575.50     1445.97     59.21 o 
  11   5   0      374.13      383.49     40.56 o 
  12   5   0        3.44        5.69     37.80 o 
  13   5   0      761.91      907.97     58.01 o 
  14   5   0      683.99      616.25    106.63 o 
  15   5   0       80.44       96.91     50.63 o 
  16   5   0      156.68      224.21     54.30 o 
  17   5   0     1129.10     1088.37     80.31 o 
  18   5   0      202.99      288.07     79.46 o 
  19   5   0      261.67      190.50     61.40 o 
  20   5   0      249.34      381.12     94.34 o 
  21   5   0       11.74      -66.81     66.81 o 
   0   6   0     4831.27     5134.24    112.35 o 
   1   6   0      291.73      334.42     28.36 o 
   2   6   0       44.51       71.17     31.24 o 
   3   6   0      991.36     1079.31     41.54 o 
   4   6   0       20.88      -17.03     27.97 o 
   5   6   0      134.07      128.48     33.47 o 
   6   6   0        1.40      -27.53     27.53 o 
   7   6   0       56.49       71.15     31.08 o 
   8   6   0      762.15      692.14     79.49 o 
   9   6   0      117.19       98.73     35.03 o 
  10   6   0        0.63       30.83     32.99 o 
  11   6   0       42.10      -25.07     32.89 o 
  12   6   0     1551.44     1471.35     67.11 o 
  13   6   0       43.69       38.00     48.71 o 
  14   6   0        1.91       25.41     48.16 o 
  15   6   0       44.12      -35.46     47.75 o 
  16   6   0       75.42       59.42     63.51 o 
  17   6   0        0.07      -48.49     48.49 o 
  18   6   0      108.24       -5.37     54.20 o 
  19   6   0       50.69        9.58     57.18 o 
  20   6   0       30.23      116.42     75.73 o 
   1   7   0     1940.50     1916.70     66.63 o 
   2   7   0     2372.50     2511.90     80.19 o 
   3   7   0     1286.85     1312.82     66.27 o 
   4   7   0       37.50        6.06     63.97 o 
   5   7   0     2994.71     2921.30     89.75 o 
   6   7   0        8.59       15.49     44.24 o 
   7   7   0      426.17      429.32     49.61 o 
   8   7   0      173.10      110.55     38.36 o 
   9   7   0       90.94       86.36     38.61 o 
  10   7   0      304.83      224.09     43.10 o 
  11   7   0       35.41      -14.04     34.30 o 
  12   7   0       61.21       83.43     51.71 o 
  13   7   0      755.72      808.11     72.20 o 
  14   7   0        1.20      -48.25     48.25 o 
  15   7   0       23.66       -0.33     53.30 o 
  16   7   0      312.65      323.19    100.85 o 
  17   7   0      101.91       19.10     57.51 o 
  18   7   0       19.51       69.68     61.21 o 
   0   8   0     4406.86     4487.18    202.11 o 
   1   8   0       69.82       80.22     43.11 o 
   2   8   0     2997.03     2846.14    183.46 o 
   3   8   0     1021.04      980.56     85.67 o 
   4   8   0     4582.04     4536.61    113.73 o 
   5   8   0        3.61        2.72     41.64 o 
   6   8   0     1935.88     1946.10     83.75 o 
   7   8   0      121.32      101.97     48.69 o 
   8   8   0     2499.08     2396.52     90.15 o 
   9   8   0       83.91       69.89     41.63 o 
  10   8   0     1677.39     1878.01     92.93 o 
  11   8   0      615.13      510.88     77.14 o 
  12   8   0     1304.14     1223.41    109.43 o 
  13   8   0        2.53       19.51     53.20 o 
  14   8   0      347.38      494.76     70.58 o 
  15   8   0      229.69      153.93     61.31 o 
  16   8   0       85.27       36.99     67.92 o 
  17   8   0      418.68      222.13     67.56 o 
   1   9   0      449.26      535.09     75.76 o 
   2   9   0      164.86      131.67     64.12 o 
   3   9   0       33.63       66.99     41.47 o 
   4   9   0      258.13      229.27     56.18 o 
   5   9   0     1129.18     1136.99     72.83 o 
   6   9   0      121.71      108.23     45.27 o 
   7   9   0     2152.11     2166.09     91.77 o 
   8   9   0      232.62      159.64     48.25 o 
   9   9   0      960.83     1020.75     73.27 o 
  10   9   0      278.94      242.72     66.66 o 
  11   9   0      962.25      813.24    115.41 o 
  12   9   0      297.28      382.76     79.16 o 
  13   9   0      654.47      499.09     85.10 o 
  14   9   0      195.56      245.15     77.10 o 
  15   9   0      585.22      484.81     87.52 o 
   0  10   0       32.76       39.47     89.70 o 
   1  10   0       57.85       50.95     66.19 o 
   2  10   0       16.82      -58.91     58.91 o 
   3  10   0      176.11      113.15     66.02 o 
   4  10   0       18.76      103.99     65.34 o 
   5  10   0      404.88      390.49     93.88 o 
   6  10   0       39.05       37.72     46.60 o 
   7  10   0       66.15       91.44     48.51 o 
   8  10   0        3.07       22.81     47.93 o 
   9  10   0      145.78       93.42     67.24 o 
  10  10   0      110.37       76.83    110.62 o 
  11  10   0       50.85      -76.01     87.30 o 
  12  10   0       70.01       25.57     74.15 o 
   1  11   0      114.66       75.51     87.30 o 
   2  11   0       14.03       81.68     68.36 o 
   3  11   0      422.97      438.20     93.88 o 
   4  11   0       57.52       89.15     72.71 o 
   5  11   0      848.42      976.96    103.36 o 
   6  11   0       11.16      -66.94     66.94 o 
   7  11   0      294.34      387.08     82.24 o 
   8  11   0        1.02      110.03    120.79 o 
 -23   1   1       42.18      -50.23    114.81 o 
 -22   1   1      404.58      458.55    116.60 o 
 -21   1   1       11.26      127.03     54.19 o 
 -20   1   1      970.26      955.67     75.05 o 
 -19   1   1        6.67       62.86     47.00 o 
 -18   1   1      673.30      715.04     63.62 o 
 -17   1   1      131.38      143.06     33.34 o 
 -16   1   1     2024.41     2039.03     62.96 o 
 -15   1   1     1669.34     1699.71     49.31 o 
 -14   1   1      146.64      142.98     24.41 o 
 -13   1   1     4089.51     4330.09     68.19 o 
 -12   1   1     2431.14     2397.85     45.78 o 
 -11   1   1      693.42      736.51     27.89 o 
 -10   1   1      387.62      503.33     27.23 o 
  -9   1   1     3207.31     3306.77     45.82 o 
  -8   1   1      569.70      513.71     20.32 o 
  -7   1   1      236.26      284.79     18.12 o 
  -6   1   1     1559.86     1425.44     37.68 o 
  -5   1   1     6421.43     6106.23     68.37 o 
  -4   1   1     3935.17     3739.37     58.65 o 
  -3   1   1     5045.01     4989.79     52.96 o 
  -2   1   1    29974.85    28964.94    328.00 o 
  -1   1   1     1294.98     1276.84     26.71 o 
   0   1   1    12587.88    12378.83    151.31 o 
   1   1   1     1760.65     1843.74     38.87 o 
   2   1   1       35.54       67.80     12.10 o 
   3   1   1     8218.35     8059.54    139.23 o 
   4   1   1     9913.95     9846.62    103.13 o 
   5   1   1       10.66       10.96     13.51 o 
   6   1   1      353.60      358.04     23.62 o 
   7   1   1     2550.09     2459.55     39.95 o 
   8   1   1       22.16       27.42     14.58 o 
   9   1   1     2039.07     1950.89     41.07 o 
  10   1   1      696.54      670.65     28.63 o 
  11   1   1     3338.06     3298.98     69.17 o 
  12   1   1     1362.68     1520.74     44.59 o 
  13   1   1     2594.10     2699.00     57.37 o 
  14   1   1      168.36      171.03     29.50 o 
  15   1   1     1018.52     1017.13     44.12 o 
  16   1   1     1180.65     1229.87     49.33 o 
  17   1   1      887.24      906.23     47.96 o 
  18   1   1       91.18       90.74     40.79 o 
  19   1   1      540.14      723.50     65.06 o 
  20   1   1      343.97      241.97     73.27 o 
  21   1   1       60.87      109.89     69.49 o 
  22   1   1       46.39        0.50     67.24 o 
 -23   2   1      392.53      455.62    148.30 o 
 -22   2   1       22.75        2.57     66.13 o 
 -21   2   1      871.83      686.61     91.08 o 
 -20   2   1        0.35       48.22     62.93 o 
 -19   2   1      813.29      847.06     85.79 o 
 -18   2   1       28.53       31.72     38.67 o 
 -17   2   1     1530.65     1501.45     68.09 o 
 -16   2   1      136.04       92.17     52.65 o 
 -15   2   1     1971.35     2193.99     71.82 o 
 -14   2   1     1284.60     1302.69     43.06 o 
 -13   2   1     4106.29     4120.67     62.92 o 
 -12   2   1      127.33      123.58     19.99 o 
 -11   2   1     2239.69     2078.01     42.07 o 
 -10   2   1     1082.45     1002.95     45.80 o 
  -9   2   1      341.52      285.57     18.61 o 
  -8   2   1     3085.57     2855.54     40.98 o 
  -7   2   1     1755.41     1594.86     40.36 o 
  -6   2   1     4445.85     4385.81     60.67 o 
  -5   2   1     1874.60     1632.70     37.12 o 
  -4   2   1      934.82      879.57     30.58 o 
  -3   2   1      116.55      154.90     17.03 o 
  -2   2   1      264.06      257.76     18.22 o 
  -1   2   1     9824.17     9694.66    133.25 o 
   0   2   1     5711.37     5349.38     88.22 o 
   1   2   1        8.00       63.49     16.19 o 
   2   2   1    52723.32    55561.21    551.92 o 
   3   2   1    23468.88    23416.39    209.26 o 
   4   2   1   114445.43   118079.38    942.94 o 
   5   2   1     6418.71     6525.81     85.79 o 
   6   2   1    13078.39    12677.72    134.64 o 
   7   2   1      192.10      167.88     21.24 o 
   8   2   1     4600.08     4560.60     64.99 o 
   9   2   1     1051.71     1126.13     39.18 o 
  10   2   1     8689.69     8682.54    111.34 o 
  11   2   1        0.80        5.25     19.16 o 
  12   2   1     2101.85     2080.43     50.40 o 
  13   2   1      737.64      810.95     37.62 o 
  14   2   1     3210.07     3230.70     64.49 o 
  15   2   1       22.71       73.29     29.17 o 
  16   2   1     2241.40     2506.38     79.61 o 
  17   2   1      161.05      106.38     47.94 o 
  18   2   1       25.20       98.32     48.40 o 
  19   2   1        9.01       10.00     47.90 o 
  20   2   1      493.14      670.65    138.73 o 
  21   2   1       49.39       -3.35     68.39 o 
  22   2   1      557.87      559.86     96.25 o 
 -23   3   1      318.58      168.60     81.42 o 
 -22   3   1      804.68      695.09     94.46 o 
 -21   3   1      352.37      300.18     76.74 o 
 -20   3   1       98.34       64.75     68.09 o 
 -19   3   1      131.41      150.95     66.89 o 
 -18   3   1      254.08      269.87     51.58 o 
 -17   3   1       84.11       99.96     45.82 o 
 -16   3   1      452.48      535.86     59.32 o 
 -15   3   1      902.05      868.91     54.21 o 
 -14   3   1     1757.25     1639.01    145.69 o 
 -13   3   1       73.72       48.16     27.13 o 
 -12   3   1      989.22      909.45     39.47 o 
 -11   3   1       14.50       54.09     21.83 o 
 -10   3   1     6922.88     6822.22     73.52 o 
  -9   3   1      240.67      329.03     24.56 o 
  -8   3   1     3305.72     3332.02     99.05 o 
  -7   3   1       14.95       72.87     18.09 o 
  -6   3   1     6988.39     6814.73     86.46 o 
  -5   3   1      238.27      222.06     20.49 o 
  -4   3   1        6.51       20.37     15.51 o 
  -3   3   1     1110.88     1065.58     34.92 o 
  -2   3   1      566.61      585.12     26.12 o 
  -1   3   1      241.65      209.81     19.18 o 
   0   3   1     9484.91     9812.89     99.54 o 
   1   3   1       26.78        1.95     13.51 o 
   2   3   1     3265.56     3769.81     53.95 o 
   3   3   1     3996.28     4012.97     70.40 o 
   4   3   1     1049.81     1000.37     37.30 o 
   5   3   1    16676.47    16941.20    170.25 o 
   6   3   1     1988.13     2056.15     65.60 o 
   7   3   1     7464.20     7460.59    172.88 o 
   8   3   1      600.64      649.79     31.61 o 
   9   3   1     2180.47     2175.77     49.71 o 
  10   3   1       35.37       59.25     22.00 o 
  11   3   1     1319.51     1285.96     47.36 o 
  12   3   1       49.26       -7.88     32.34 o 
  13   3   1       40.52       26.15     34.37 o 
  14   3   1     1465.21     1476.77     65.77 o 
  15   3   1      799.19      859.64     55.70 o 
  16   3   1     4247.70     4238.40    117.06 o 
  17   3   1        6.49      -24.75     42.32 o 
  18   3   1     1079.36      998.87     72.96 o 
  19   3   1      766.42      839.70     72.22 o 
  20   3   1        8.29      114.20     54.67 o 
  21   3   1      582.16      429.58     87.85 o 
  22   3   1       45.03      -53.00    124.98 o 
 -22   4   1       29.10      -30.60     72.95 o 
 -21   4   1        9.74       96.55     70.89 o 
 -20   4   1      158.62      206.75     75.00 o 
 -19   4   1       22.71      -10.93     60.64 o 
 -18   4   1        6.32       -2.87     44.12 o 
 -17   4   1       79.91       -2.37     44.74 o 
 -16   4   1       61.43      -37.81     45.39 o 
 -15   4   1       20.89      -23.39     43.59 o 
 -14   4   1      259.22      283.88     51.56 o 
 -13   4   1      687.01      699.44     59.01 o 
 -12   4   1        0.07       55.25     27.18 o 
 -11   4   1       30.52       45.10     24.80 o 
 -10   4   1       55.02       46.42     23.70 o 
  -9   4   1       47.87       42.92     22.13 o 
  -8   4   1       32.73       17.02     21.40 o 
  -7   4   1     2620.56     2766.16     60.11 o 
  -6   4   1        1.45       -8.29     26.76 o 
  -5   4   1      593.67      694.51     33.45 o 
  -4   4   1     1170.47     1159.16     40.76 o 
  -3   4   1      506.53      494.82     28.19 o 
  -2   4   1      308.74      315.52     19.28 o 
  -1   4   1      600.59      633.92     40.19 o 
   0   4   1     1981.86     1973.18     42.24 o 
   1   4   1      791.71      843.18     31.55 o 
   2   4   1      165.48      161.70     18.66 o 
   3   4   1        3.36        7.69     19.16 o 
   4   4   1     1550.36     1742.07     42.24 o 
   5   4   1      137.61      139.53     18.60 o 
   6   4   1     2521.51     2542.37     48.60 o 
   7   4   1       29.54       50.36     18.01 o 
   8   4   1     3588.05     3928.76     77.13 o 
   9   4   1        0.59       -1.43     24.28 o 
  10   4   1      263.16      248.65     36.11 o 
  11   4   1        7.99        0.52     32.63 o 
  12   4   1      348.26      342.29     63.70 o 
  13   4   1       18.11       29.45     49.20 o 
  14   4   1     1413.17     1251.02     72.33 o 
  15   4   1      277.35      315.19     46.05 o 
  16   4   1      313.13      386.57     57.20 o 
  17   4   1        4.11        3.19     48.56 o 
  18   4   1      218.14      151.58     56.68 o 
  19   4   1        0.30       25.56     49.97 o 
  20   4   1       15.98       52.34     56.72 o 
  21   4   1        7.09       -4.04     56.00 o 
 -21   5   1       12.47      -66.02     66.02 o 
 -20   5   1      343.07      299.95     65.23 o 
 -19   5   1        0.11      -47.37     47.37 o 
 -18   5   1      301.56      324.91     60.50 o 
 -17   5   1      243.23      163.19     56.79 o 
 -16   5   1      109.73       63.98     51.16 o 
 -15   5   1      465.46      441.32     59.94 o 
 -14   5   1      987.75      984.20     73.60 o 
 -13   5   1     1229.97     1096.16     74.33 o 
 -12   5   1      525.34      490.03     71.53 o 
 -11   5   1      900.90      850.36     47.81 o 
 -10   5   1     1039.15      989.35     49.47 o 
  -9   5   1      386.65      431.33     47.82 o 
  -8   5   1       64.37       59.92     26.93 o 
  -7   5   1      188.71      198.94     27.93 o 
  -6   5   1     2154.63     1993.07     57.68 o 
  -5   5   1     1128.30     1024.22     43.33 o 
  -4   5   1      320.99      364.76     36.25 o 
  -3   5   1       49.38       41.39     14.73 o 
  -2   5   1      274.18      254.17     20.63 o 
  -1   5   1     2764.80     2778.60     54.22 o 
   0   5   1     2605.37     2567.14     52.72 o 
   1   5   1      502.28      462.23     27.41 o 
   2   5   1     6251.07     6393.51     85.09 o 
   3   5   1      239.87      229.93     22.94 o 
   4   5   1     6000.71     6429.03    108.73 o 
   5   5   1     2007.46     2042.77     52.16 o 
   6   5   1       38.72       45.87     27.47 o 
   7   5   1     2325.14     2198.01     74.74 o 
   8   5   1       71.90       51.10     30.73 o 
   9   5   1     4065.77     4140.11     87.71 o 
  10   5   1      805.79      730.81     47.70 o 
  11   5   1     1231.47     1240.16     74.09 o 
  12   5   1     1511.44     1526.27     77.85 o 
  13   5   1      873.49      754.04     66.80 o 
  14   5   1      335.86      256.41     46.10 o 
  15   5   1      965.12      906.35     76.63 o 
  16   5   1        4.25      -47.49     47.49 o 
  17   5   1      147.19      205.86     58.07 o 
  18   5   1        7.13       55.25     55.94 o 
  19   5   1      711.06      659.04     76.55 o 
  20   5   1       71.38      119.30     61.71 o 
 -20   6   1       28.80      -29.28     60.19 o 
 -19   6   1     1438.43     1395.23     95.11 o 
 -18   6   1      165.61      125.63     55.96 o 
 -17   6   1     2495.46     2447.03    144.71 o 
 -16   6   1       25.18       -6.16     51.27 o 
 -15   6   1     2345.28     2336.06     99.87 o 
 -14   6   1      299.14      341.68     56.93 o 
 -13   6   1      244.15      257.67     54.30 o 
 -12   6   1     2018.62     1862.14     90.59 o 
 -11   6   1       45.36       62.28     33.04 o 
 -10   6   1     1486.37     1458.53     62.45 o 
  -9   6   1     2251.95     2095.87    104.27 o 
  -8   6   1      966.73      974.24     51.42 o 
  -7   6   1     1142.48     1098.71     59.04 o 
  -6   6   1     4929.49     4889.43     91.95 o 
  -5   6   1     1320.21     1358.65     54.15 o 
  -4   6   1     4324.26     4377.25     82.96 o 
  -3   6   1     2003.17     1955.89     47.09 o 
  -2   6   1     7374.54     7432.08     97.61 o 
  -1   6   1     7167.74     7336.21     97.66 o 
   0   6   1     5284.95     5656.87     84.41 o 
   1   6   1     4804.24     4819.14     77.59 o 
   2   6   1     3361.45     3290.30     64.04 o 
   3   6   1     1413.84     1356.19     46.21 o 
   4   6   1     2271.14     2201.82     80.32 o 
   5   6   1     1893.31     1852.89     69.03 o 
   6   6   1     3100.25     3146.99    144.22 o 
   7   6   1      713.01      698.18     70.53 o 
   8   6   1      592.85      618.37     52.13 o 
   9   6   1     1464.88     1441.47     64.47 o 
  10   6   1     1170.41     1183.34     61.52 o 
  11   6   1      740.55      735.83     53.54 o 
  12   6   1      585.74      689.93     65.47 o 
  13   6   1       52.01       97.86     41.51 o 
  14   6   1     1500.35     1469.07     87.13 o 
  15   6   1        9.30       19.10     50.18 o 
  16   6   1      963.74     1015.29     81.59 o 
  17   6   1       37.20      -21.59     51.14 o 
  18   6   1      608.53      528.70     74.50 o 
  19   6   1      110.55       55.97    114.39 o 
 -19   7   1       99.25       73.73     91.80 o 
 -18   7   1     1143.90     1138.75     89.20 o 
 -17   7   1        3.52       30.59     55.04 o 
 -16   7   1      955.07      942.03     80.71 o 
 -15   7   1       41.56      -38.90     70.62 o 
 -14   7   1     1626.78     1538.98     91.71 o 
 -13   7   1      110.41      136.74     82.69 o 
 -12   7   1      543.36      529.62     62.89 o 
 -11   7   1      587.80      604.69     65.29 o 
 -10   7   1      871.54      793.92     54.56 o 
  -9   7   1     1396.13     1411.04     71.64 o 
  -8   7   1      875.50      857.14     54.17 o 
  -7   7   1        2.89      -21.61     32.68 o 
  -6   7   1     2706.29     2599.48     79.41 o 
  -5   7   1      804.71      878.89     51.87 o 
  -4   7   1     1939.65     1926.54     75.94 o 
  -3   7   1     3082.32     3058.99     86.86 o 
  -2   7   1     1197.97     1359.52     66.21 o 
  -1   7   1     4306.54     4401.15     80.45 o 
   0   7   1      616.77      680.78     42.21 o 
   1   7   1     2714.15     2765.02     66.41 o 
   2   7   1      191.20      185.30     38.77 o 
   3   7   1     1639.03     1572.35     70.92 o 
   4   7   1      734.28      814.21     63.09 o 
   5   7   1       36.11       61.48     36.46 o 
   6   7   1        1.30       -5.23     42.95 o 
   7   7   1      170.78      120.84     40.60 o 
   8   7   1       33.52      104.51     40.70 o 
   9   7   1     2011.15     2062.37     83.96 o 
  10   7   1       33.17       26.87     39.52 o 
  11   7   1      187.11      221.13     46.34 o 
  12   7   1        3.29       50.48     38.26 o 
  13   7   1      831.92      847.98     87.94 o 
  14   7   1        0.38       44.44     81.92 o 
  15   7   1      764.65      817.16     90.06 o 
  16   7   1      227.34      127.68     88.16 o 
  17   7   1      554.97      690.87     89.21 o 
  18   7   1       11.72       80.46     77.14 o 
 -17   8   1      110.41        5.16     87.86 o 
 -16   8   1        6.50       67.99     58.00 o 
 -15   8   1      413.30      378.49     67.35 o 
 -14   8   1        0.61        4.87    126.27 o 
 -13   8   1       66.33       19.50     60.69 o 
 -12   8   1       80.08      137.86     54.22 o 
 -11   8   1       11.64      100.98     50.50 o 
 -10   8   1      964.45      905.85     73.93 o 
  -9   8   1       13.55        0.74     35.31 o 
  -8   8   1      541.37      590.64     61.58 o 
  -7   8   1        0.99       -9.36     45.33 o 
  -6   8   1      192.97      195.16     46.38 o 
  -5   8   1      282.46      339.94     50.34 o 
  -4   8   1        9.95      -32.85     38.06 o 
  -3   8   1        4.20      -37.55     37.55 o 
  -2   8   1       16.16       38.55     48.83 o 
  -1   8   1      283.68      262.43     45.82 o 
   0   8   1      158.37      180.47     62.05 o 
   1   8   1       11.21       -1.67     55.08 o 
   2   8   1      353.59      454.23     72.67 o 
   3   8   1       87.44       66.08     40.21 o 
   4   8   1      921.07      909.28    100.72 o 
   5   8   1      189.35      115.08     43.49 o 
   6   8   1       22.14       -6.64     38.71 o 
   7   8   1      279.45      285.70     53.81 o 
   8   8   1       85.65       93.00     43.15 o 
   9   8   1       19.80      -16.97     38.44 o 
  10   8   1        3.04       -2.05     40.06 o 
  11   8   1       30.94       42.05     42.26 o 
  12   8   1       18.10      -23.00     58.55 o 
  13   8   1      424.90      340.01     73.90 o 
  14   8   1       81.79      100.49     65.70 o 
  15   8   1      141.31      160.75     73.21 o 
  16   8   1       95.70      129.27    120.79 o 
 -15   9   1      135.13       80.11     76.10 o 
 -14   9   1      340.08      291.14     66.84 o 
 -13   9   1      102.00      -13.21     57.40 o 
 -12   9   1      289.38      370.53     81.92 o 
 -11   9   1      161.82       93.07     68.91 o 
 -10   9   1     1129.56     1082.35     98.59 o 
  -9   9   1      925.12      956.56    119.59 o 
  -8   9   1      848.66      836.49     67.76 o 
  -7   9   1       28.28       98.84     43.20 o 
  -6   9   1       25.39       36.60     41.76 o 
  -5   9   1      338.94      363.65     94.69 o 
  -4   9   1      301.77      377.95     52.85 o 
  -3   9   1      357.21      410.48     53.45 o 
  -2   9   1      575.12      692.91     80.36 o 
  -1   9   1     1216.06     1286.91    153.68 o 
   0   9   1      420.08      564.59     76.94 o 
   1   9   1      523.64      491.11     77.37 o 
   2   9   1       47.57        5.11    116.60 o 
   3   9   1       65.58       51.67     40.77 o 
   4   9   1      335.78      363.72     55.78 o 
   5   9   1      536.38      560.61     59.16 o 
   6   9   1      256.47      357.57     53.25 o 
   7   9   1      771.63      705.51     64.04 o 
   8   9   1     1102.03     1130.45     75.68 o 
   9   9   1      445.99      412.96     58.02 o 
  10   9   1      471.37      425.29     59.74 o 
  11   9   1      270.62      214.83     71.82 o 
  12   9   1       72.95      -12.00     62.91 o 
  13   9   1      365.65      383.72     82.82 o 
  14   9   1      164.66        8.82    129.76 o 
 -12  10   1       46.84       77.08     73.85 o 
 -11  10   1      598.95      598.20    143.51 o 
 -10  10   1      170.45      188.66     76.07 o 
  -9  10   1      379.59      572.17     85.99 o 
  -8  10   1      412.92      321.50    101.06 o 
  -7  10   1      799.70      833.77     71.49 o 
  -6  10   1      324.06      377.41     58.49 o 
  -5  10   1      428.29      527.56     84.08 o 
  -4  10   1      709.17      730.25     88.00 o 
  -3  10   1      117.39      112.61     64.62 o 
  -2  10   1      900.41      935.52     94.61 o 
  -1  10   1       13.13       55.84     63.00 o 
   0  10   1     2001.30     2128.32    125.46 o 
   1  10   1      117.60      139.32     69.73 o 
   2  10   1     2391.45     2053.43    121.83 o 
   3  10   1       70.52      122.89     70.31 o 
   4  10   1     1861.55     1746.73    243.37 o 
   5  10   1      105.58      135.65     70.31 o 
   6  10   1     2068.63     2125.08     99.36 o 
   7  10   1       39.79       99.89     66.38 o 
   8  10   1     1629.02     1578.67    103.16 o 
   9  10   1      116.87      235.06     55.07 o 
  10  10   1      973.78     1139.20    165.04 o 
  11  10   1      190.85      266.23    138.13 o 
  12  10   1     1265.33     1217.62    111.47 o 
  -9  11   1       66.01       94.76     70.89 o 
  -8  11   1      187.82      181.51    214.07 o 
  -7  11   1      182.31      160.26    112.42 o 
  -6  11   1      246.65      184.51     75.98 o 
  -5  11   1       88.23      134.35    128.56 o 
  -4  11   1      447.67      479.51     88.49 o 
  -3  11   1      283.43      547.82    108.83 o 
  -2  11   1     1156.44     1322.92    113.74 o 
  -1  11   1       38.42       59.20     69.34 o 
   0  11   1      604.32      671.34     94.27 o 
   1  11   1       58.90      149.89     83.12 o 
   2  11   1      118.09      118.56    154.28 o 
   3  11   1      359.18      292.91     77.95 o 
   4  11   1        5.65       -3.45     67.24 o 
   5  11   1      147.78       41.36     72.01 o 
   6  11   1       24.89        5.12     70.38 o 
   7  11   1      507.30      371.94     83.54 o 
   8  11   1        3.97        2.02     84.91 o 
 -24   0   2       20.33     -104.05    104.05 o 
 -23   0   2     1265.96     1277.27    171.02 o 
 -22   0   2     1246.25     1268.90    162.65 o 
 -21   0   2      929.12      820.42    139.93 o 
 -20   0   2      386.31      355.15     66.34 o 
 -19   0   2     1380.83     1570.10     99.12 o 
 -18   0   2     1608.72     1563.42     96.47 o 
 -17   0   2     1749.72     1791.95    102.46 o 
 -16   0   2      354.24      323.18     58.01 o 
 -15   0   2     1953.19     1910.44     80.50 o 
 -14   0   2      246.34      214.29     47.59 o 
 -13   0   2       30.49       60.77     26.80 o 
 -12   0   2       67.59      131.49     24.97 o 
 -11   0   2     2362.78     2218.87     69.72 o 
 -10   0   2        4.06        6.38     18.58 o 
  -9   0   2     7993.33     7756.33    228.20 o 
  -8   0   2        5.19      -14.29     14.29 o 
  -7   0   2     2225.61     1884.68     55.00 o 
  -6   0   2      124.95      152.80     18.26 o 
  -5   0   2    17429.91    16262.23    195.37 o 
  -4   0   2    18967.21    18095.90    213.63 o 
  -3   0   2     3135.96     2981.49     63.38 o 
  -2   0   2     3177.23     3156.09     66.97 o 
  -1   0   2     3349.27     3126.20     76.54 o 
   0   0   2     6106.66     5869.69    124.38 o 
   1   0   2     1752.75     1718.57     65.78 o 
   2   0   2     5476.32     5758.47    133.95 o 
   3   0   2     6862.02     6334.91    150.69 o 
   4   0   2    17223.56    16437.36    216.81 o 
   5   0   2     2365.47     2203.82     53.47 o 
   6   0   2     1098.20     1076.15     44.58 o 
   7   0   2      931.06      847.70     40.18 o 
   8   0   2      749.73      742.08     40.88 o 
   9   0   2     4374.28     4340.61     87.02 o 
  10   0   2     3006.49     3040.64     76.78 o 
  11   0   2     2307.86     2282.58     71.25 o 
  12   0   2     4839.85     4944.05    129.96 o 
  13   0   2     3304.57     3457.33     94.23 o 
  14   0   2     8317.88     8435.50    148.03 o 
  15   0   2      832.64      899.55     64.38 o 
  16   0   2      975.49     1075.84     69.93 o 
  17   0   2      167.58      214.33     49.88 o 
  18   0   2     1499.71     1748.65     85.79 o 
  19   0   2      334.66      274.24     79.12 o 
  20   0   2      717.13      770.19    118.40 o 
 -24   1   2      144.99      110.03    124.38 o 
 -23   1   2      987.03      685.28    150.69 o 
 -22   1   2      238.27      214.46     59.36 o 
 -21   1   2     1724.35     1750.18     97.94 o 
 -20   1   2     1602.17     1555.78     89.10 o 
 -19   1   2      404.19      355.92     56.41 o 
 -18   1   2      720.03      659.49     61.48 o 
 -17   1   2      645.34      639.09     50.32 o 
 -16   1   2      445.76      471.03     44.11 o 
 -15   1   2     1186.56     1179.04     47.30 o 
 -14   1   2      611.11      639.41     32.54 o 
 -13   1   2     1211.17     1272.06     38.08 o 
 -12   1   2     1506.77     1518.74     37.08 o 
 -11   1   2     3116.30     3621.50     50.64 o 
 -10   1   2     2513.58     2398.33     39.77 o 
  -9   1   2     1073.21     1296.49     38.69 o 
  -8   1   2      595.44      572.81     19.72 o 
  -7   1   2     3428.58     3402.49     41.80 o 
  -6   1   2     5113.37     4852.15     72.85 o 
  -5   1   2       51.03       43.05     18.37 o 
  -4   1   2       12.62        1.19     16.78 o 
  -3   1   2      519.39      520.95     18.18 o 
  -2   1   2     7690.99     7516.84     84.33 o 
  -1   1   2     3382.41     3325.19     52.82 o 
   0   1   2    11655.42    12017.02    155.09 o 
   1   1   2     4269.91     4288.53     61.44 o 
   2   1   2    21831.14    21624.67    265.50 o 
   3   1   2    17149.22    17450.38    285.75 o 
   4   1   2     8048.96     7798.81    107.41 o 
   5   1   2      131.35      124.52     20.14 o 
   6   1   2      219.32      182.44     19.19 o 
   7   1   2     1657.17     1604.29     41.66 o 
   8   1   2     1597.57     1586.55     38.99 o 
   9   1   2      288.10      294.72     23.16 o 
  10   1   2     3229.28     3199.27     55.74 o 
  11   1   2     1078.93     1156.07     54.26 o 
  12   1   2      473.16      509.29     43.56 o 
  13   1   2     1179.77     1269.17     46.06 o 
  14   1   2      417.47      370.92     35.01 o 
  15   1   2     1266.38     1321.05     50.84 o 
  16   1   2      163.31      128.87     33.35 o 
  17   1   2      494.53      520.69     44.21 o 
  18   1   2        1.59      -29.43     34.14 o 
  19   1   2      344.57      394.70     60.53 o 
  20   1   2     1309.79     1361.82    102.52 o 
  21   1   2       13.11      -72.81     81.92 o 
  22   1   2      386.62      343.24    108.83 o 
 -23   2   2      104.82      209.54     75.86 o 
 -22   2   2        8.74      -57.30     57.30 o 
 -21   2   2        1.93      -32.10     58.78 o 
 -20   2   2      138.85      175.72     53.45 o 
 -19   2   2      200.64      205.75    106.56 o 
 -18   2   2      103.82       67.78     56.85 o 
 -17   2   2        0.77      -34.59     34.59 o 
 -16   2   2      173.67      192.99     68.70 o 
 -15   2   2        0.67      -31.32     32.80 o 
 -14   2   2        7.57      -23.72     23.72 o 
 -13   2   2        7.78        2.64     18.91 o 
 -12   2   2      407.84      409.17     23.97 o 
 -11   2   2       28.01       12.30     15.59 o 
 -10   2   2      284.52      315.98     19.14 o 
  -9   2   2      739.48      803.17     27.56 o 
  -8   2   2     1011.23     1065.35     28.48 o 
  -7   2   2      156.23      214.45     25.51 o 
  -6   2   2     1619.87     1665.94     61.11 o 
  -5   2   2      961.80      984.12     51.27 o 
  -4   2   2      367.11      377.00     20.36 o 
  -3   2   2       96.61      102.32     16.43 o 
  -2   2   2       89.99      131.32     17.01 o 
  -1   2   2     4330.21     4177.39     64.82 o 
   0   2   2    18763.35    19093.68    227.12 o 
   1   2   2     8721.38     9187.89     94.82 o 
   2   2   2     5906.21     6287.25     86.96 o 
   3   2   2    76878.48    79343.33    734.37 o 
   4   2   2      121.79      149.40     20.73 o 
   5   2   2     1141.22     1214.06     46.37 o 
   6   2   2     2327.60     2301.81     54.38 o 
   7   2   2       31.39       43.73     17.59 o 
   8   2   2        0.62       12.48     21.95 o 
   9   2   2      955.24      995.87     39.84 o 
  10   2   2       52.11       64.78     23.71 o 
  11   2   2      133.20      117.34     27.34 o 
  12   2   2        7.29       34.30     28.60 o 
  13   2   2        1.40        9.80     30.12 o 
  14   2   2      268.41      327.20     80.44 o 
  15   2   2       42.79        2.14     40.57 o 
  16   2   2      360.51      332.58     58.35 o 
  17   2   2       13.70      -38.26     38.26 o 
  18   2   2      216.08      184.31     54.66 o 
  19   2   2      622.84      571.97     66.46 o 
  20   2   2       14.58      -47.71     51.97 o 
  21   2   2        0.42      -50.31     66.89 o 
  22   2   2       10.93      -70.27     70.27 o 
 -23   3   2      338.10      329.57    174.61 o 
 -22   3   2      129.05       56.53    135.14 o 
 -21   3   2       80.51       68.26     66.38 o 
 -20   3   2      566.77      508.41     98.67 o 
 -19   3   2       48.94       70.34     72.35 o 
 -18   3   2      472.50      555.34     78.63 o 
 -17   3   2      535.36      448.80     47.52 o 
 -16   3   2     2034.25     1905.08     74.08 o 
 -15   3   2       43.41       53.54     36.23 o 
 -14   3   2     1284.99     1410.07     61.43 o 
 -13   3   2      121.41       64.65     40.74 o 
 -12   3   2      499.21      416.65     30.58 o 
 -11   3   2        3.80       -5.58     19.39 o 
 -10   3   2     3776.68     3767.23     67.87 o 
  -9   3   2       85.67       80.61     26.81 o 
  -8   3   2      745.83      660.38     31.00 o 
  -7   3   2      296.21      415.71     25.06 o 
  -6   3   2      530.92      451.45     25.07 o 
  -5   3   2      168.88      193.86     19.82 o 
  -4   3   2       86.15      114.32     18.03 o 
  -3   3   2      927.67      977.15     33.40 o 
  -2   3   2     4333.50     4330.84     61.35 o 
  -1   3   2      197.84      214.29     20.47 o 
   0   3   2       82.01       69.85     15.47 o 
   1   3   2     2666.37     2683.54     47.77 o 
   2   3   2     4129.40     3799.69     57.85 o 
   3   3   2      165.11      192.46     19.67 o 
   4   3   2     3109.21     3244.38     66.97 o 
   5   3   2     1573.90     1414.80     49.52 o 
   6   3   2    12368.54    12527.32    159.50 o 
   7   3   2      488.64      542.13     50.54 o 
   8   3   2     6659.34     6581.97     99.73 o 
   9   3   2      477.93      472.77     30.94 o 
  10   3   2     1868.02     1712.91     77.51 o 
  11   3   2     1458.81     1367.29     59.10 o 
  12   3   2      354.32      444.17     44.44 o 
  13   3   2      412.37      494.95     46.92 o 
  14   3   2     1109.98     1066.03     62.19 o 
  15   3   2      107.85       78.74     41.28 o 
  16   3   2      142.33      149.29     43.90 o 
  17   3   2      220.47      275.42     55.85 o 
  18   3   2        1.32       17.78     50.47 o 
  19   3   2      546.31      582.73     69.69 o 
  20   3   2        4.06       -2.86     54.07 o 
  21   3   2      159.96      229.61     93.58 o 
 -22   4   2      542.49      637.84     96.23 o 
 -21   4   2      627.34      599.05     93.88 o 
 -20   4   2      158.88      144.53     70.09 o 
 -19   4   2      411.65      602.80     86.48 o 
 -18   4   2      842.42      800.80     70.06 o 
 -17   4   2      779.48      896.60     70.78 o 
 -16   4   2      310.03      408.40    110.92 o 
 -15   4   2     4783.51     4678.88    122.43 o 
 -14   4   2       52.43       35.12     43.37 o 
 -13   4   2     4202.72     4108.07    104.26 o 
 -12   4   2      583.64      645.43     45.64 o 
 -11   4   2    11095.08    11140.22    198.45 o 
 -10   4   2       14.09       16.57     20.78 o 
  -9   4   2     1888.96     1743.31     50.21 o 
  -8   4   2      792.52      878.78     38.54 o 
  -7   4   2      599.23      482.53     30.17 o 
  -6   4   2        7.98       -5.79     18.93 o 
  -5   4   2      705.16      586.39     31.81 o 
  -4   4   2     1196.46     1294.82     60.42 o 
  -3   4   2     1408.77     1205.91     68.88 o 
  -2   4   2      329.52      403.01     20.59 o 
  -1   4   2     7510.24     7243.62     77.55 o 
   0   4   2      590.63      608.76     24.28 o 
   1   4   2     2601.00     2420.79     48.81 o 
   2   4   2     2495.78     2598.42     60.93 o 
   3   4   2    24503.31    25223.87    230.95 o 
   4   4   2       51.92       98.83     19.80 o 
   5   4   2    10985.41    11202.36    125.62 o 
   6   4   2    26926.74    27605.69    422.57 o 
   7   4   2    27666.95    28318.67    312.32 o 
   8   4   2     9943.96    10059.84    149.08 o 
   9   4   2     6834.91     6887.45    112.15 o 
  10   4   2     3126.26     3240.26    115.48 o 
  11   4   2      721.68      738.25     51.36 o 
  12   4   2       50.32       55.34     38.02 o 
  13   4   2     1827.09     1772.53     73.71 o 
  14   4   2      143.63      111.80     44.01 o 
  15   4   2     2314.45     2308.06     80.39 o 
  16   4   2      212.57      195.39     71.98 o 
  17   4   2       60.16       89.39     53.35 o 
  18   4   2     1016.07      985.37     83.74 o 
  19   4   2      852.94      883.48     80.61 o 
  20   4   2      147.94      154.15     82.56 o 
  21   4   2        8.09       58.10    100.47 o 
 -21   5   2      348.82      396.66    145.91 o 
 -20   5   2      176.94      127.48     72.36 o 
 -19   5   2      588.75      363.21     78.84 o 
 -18   5   2      264.39      413.46     70.67 o 
 -17   5   2     1119.44     1176.95     80.32 o 
 -16   5   2      124.49      112.37     49.52 o 
 -15   5   2     1030.56      922.29    122.11 o 
 -14   5   2     1024.04     1013.31     72.37 o 
 -13   5   2       25.93       44.74     46.34 o 
 -12   5   2     2807.33     2893.74    131.82 o 
 -11   5   2      143.19      140.32     41.96 o 
 -10   5   2     3280.48     3297.54     74.79 o 
  -9   5   2      423.43      464.72     40.91 o 
  -8   5   2     2917.80     2960.00     68.49 o 
  -7   5   2       58.79       79.08     25.13 o 
  -6   5   2     3064.34     3123.74     67.44 o 
  -5   5   2      964.33     1076.03     44.06 o 
  -4   5   2     4734.15     4677.70     78.67 o 
  -3   5   2     1897.07     2098.31     43.78 o 
  -2   5   2     6583.42     6518.53     77.71 o 
  -1   5   2        0.47      -11.27     14.37 o 
   0   5   2     2823.81     2824.07     81.48 o 
   1   5   2     5016.32     5442.08     79.44 o 
   2   5   2     2218.05     2515.47     72.67 o 
   3   5   2       28.63       48.83     34.87 o 
   4   5   2     3566.93     3556.99     74.23 o 
   5   5   2       43.51       60.31     21.70 o 
   6   5   2       22.72       18.72     21.43 o 
   7   5   2     1591.41     1669.26     69.97 o 
   8   5   2     1933.57     1916.54     72.66 o 
   9   5   2     1549.48     1533.75     67.76 o 
  10   5   2      179.44      122.86     99.86 o 
  11   5   2     1255.53     1223.35     72.73 o 
  12   5   2      384.03      401.39     49.95 o 
  13   5   2     1093.74     1074.12     88.08 o 
  14   5   2      465.68      422.56     50.28 o 
  15   5   2       36.22       96.12     47.60 o 
  16   5   2       20.08      109.02     70.52 o 
  17   5   2      575.35      565.84     80.30 o 
  18   5   2       65.54       51.00     54.98 o 
  19   5   2      161.84      145.00     58.36 o 
  20   5   2      475.54      543.43    205.10 o 
 -20   6   2        4.41      -45.17     68.35 o 
 -19   6   2      252.51      132.08     59.71 o 
 -18   6   2      112.08       71.20     58.20 o 
 -17   6   2       46.89       -8.01     53.19 o 
 -16   6   2      119.68       32.22     49.40 o 
 -15   6   2       18.21        7.88     47.08 o 
 -14   6   2      120.09       87.85     48.26 o 
 -13   6   2       62.37       10.48     64.05 o 
 -12   6   2      217.04      250.09     53.19 o 
 -11   6   2      150.06      156.51     94.96 o 
 -10   6   2       36.70       -6.58     29.93 o 
  -9   6   2       75.48      101.67     33.02 o 
  -8   6   2       70.48       61.20     31.19 o 
  -7   6   2      305.10      345.91     36.83 o 
  -6   6   2     1245.24     1196.78     52.85 o 
  -5   6   2        2.32       38.38     26.71 o 
  -4   6   2      979.65     1047.33     46.92 o 
  -3   6   2      999.26     1123.40     39.32 o 
  -2   6   2      134.32      141.80     21.20 o 
  -1   6   2      389.09      451.81     47.64 o 
   0   6   2      492.06      592.82     34.17 o 
   1   6   2      312.77      306.86     28.45 o 
   2   6   2       20.15       30.25     21.91 o 
   3   6   2      543.05      544.23     34.12 o 
   4   6   2        5.54       23.62     23.28 o 
   5   6   2        0.51      -29.34     35.39 o 
   6   6   2      124.13      155.31     37.43 o 
   7   6   2      149.98      174.51     58.89 o 
   8   6   2     1316.65     1196.79     74.22 o 
   9   6   2      217.71      255.37     45.33 o 
  10   6   2      188.60      236.89     43.80 o 
  11   6   2      682.18      723.81     59.41 o 
  12   6   2      120.14       76.40     47.85 o 
  13   6   2        0.03       13.59     45.19 o 
  14   6   2       79.11       40.90     52.94 o 
  15   6   2       62.17       18.64     61.20 o 
  16   6   2       77.31       56.48     60.45 o 
  17   6   2       68.78      199.21     68.63 o 
  18   6   2       80.12      -29.35     64.52 o 
  19   6   2       56.62      119.21    118.40 o 
 -19   7   2       25.44       42.86     67.04 o 
 -18   7   2      497.97      604.38    113.22 o 
 -17   7   2      331.61      159.66     58.22 o 
 -16   7   2      269.25      322.10     63.23 o 
 -15   7   2      667.42      629.43    121.30 o 
 -14   7   2       20.76       12.35     49.48 o 
 -13   7   2      724.56      704.68    104.23 o 
 -12   7   2      347.10      362.54     59.20 o 
 -11   7   2     1775.91     1830.17     92.34 o 
 -10   7   2     1408.15     1426.93     82.48 o 
  -9   7   2      116.11      179.26     39.55 o 
  -8   7   2      914.91      887.75     58.35 o 
  -7   7   2      390.09      409.57     43.17 o 
  -6   7   2     5789.92     5792.17    106.83 o 
  -5   7   2       18.25       10.52     35.56 o 
  -4   7   2     2861.15     2777.19     75.44 o 
  -3   7   2       46.56       44.75     45.55 o 
  -2   7   2     1583.12     1642.18    113.00 o 
  -1   7   2      214.44      227.47     30.61 o 
   0   7   2     1166.45     1117.17     48.27 o 
   1   7   2       28.76       -8.97     25.67 o 
   2   7   2     1634.51     1729.08     71.39 o 
   3   7   2      109.54      124.03     37.87 o 
   4   7   2     1422.08     1474.55     71.78 o 
   5   7   2      416.23      469.88     50.01 o 
   6   7   2       11.65       56.04     39.70 o 
   7   7   2       80.69       31.51     39.44 o 
   8   7   2      234.29      292.07     48.85 o 
   9   7   2      367.84      405.13     53.59 o 
  10   7   2      260.27      239.52     47.80 o 
  11   7   2      603.46      608.48     57.26 o 
  12   7   2      870.33      820.07     64.77 o 
  13   7   2      568.46      497.47     63.36 o 
  14   7   2      382.62      429.27     76.50 o 
  15   7   2      242.91      302.87     72.86 o 
  16   7   2      417.26      398.67    144.71 o 
  17   7   2       99.87      189.47    110.03 o 
 -17   8   2     1062.03     1067.47     91.78 o 
 -16   8   2      205.60      170.43     62.58 o 
 -15   8   2     1281.41     1426.74    130.51 o 
 -14   8   2       22.16      -30.34     52.78 o 
 -13   8   2      860.91      730.80    118.97 o 
 -12   8   2        0.98      -11.90     49.60 o 
 -11   8   2     1518.24     1594.06    146.27 o 
 -10   8   2      646.60      638.49     72.69 o 
  -9   8   2      253.87      252.07     54.09 o 
  -8   8   2      507.30      581.91     60.24 o 
  -7   8   2      722.90      834.53     86.48 o 
  -6   8   2       83.82      123.82     39.39 o 
  -5   8   2     3050.33     3195.86     98.67 o 
  -4   8   2      204.35      280.16     47.30 o 
  -3   8   2     2083.49     2108.59     86.22 o 
  -2   8   2       76.47      115.00     67.98 o 
  -1   8   2     2910.01     3026.75     94.76 o 
   0   8   2      780.23      822.40    144.71 o 
   1   8   2     2224.56     2153.56     85.00 o 
   2   8   2      809.53      813.69     60.51 o 
   3   8   2      425.33      506.81     54.85 o 
   4   8   2     2241.13     2144.84    142.80 o 
   5   8   2     1091.00     1110.59    124.42 o 
   6   8   2     1953.56     1868.45     91.52 o 
   7   8   2      579.34      786.57     64.64 o 
   8   8   2      813.47      901.18     66.60 o 
   9   8   2     1693.26     1750.58    103.39 o 
  10   8   2      557.11      568.56     60.82 o 
  11   8   2     1206.40     1414.96     82.10 o 
  12   8   2      218.66      187.54     49.20 o 
  13   8   2      428.16      327.37     77.31 o 
  14   8   2      468.67      489.89     82.45 o 
  15   8   2      200.41      248.78     75.86 o 
  16   8   2      282.88      373.23     89.70 o 
 -15   9   2      107.70       89.64     64.64 o 
 -14   9   2      426.03      455.01    112.91 o 
 -13   9   2        7.71      -53.67     53.67 o 
 -12   9   2      350.05      374.57    121.27 o 
 -11   9   2       32.25      -57.84     57.84 o 
 -10   9   2      773.67      799.22     76.52 o 
  -9   9   2        1.73      -42.27     48.90 o 
  -8   9   2       22.64       10.85     55.66 o 
  -7   9   2      449.27      434.51     55.23 o 
  -6   9   2       15.63       99.98     43.72 o 
  -5   9   2       40.39        9.98     41.59 o 
  -4   9   2      632.91      703.65     77.98 o 
  -3   9   2       44.28        8.05     51.66 o 
  -2   9   2      759.84      732.63     86.15 o 
  -1   9   2        6.34      -28.63     56.12 o 
   0   9   2      784.63      703.31     83.71 o 
   1   9   2        3.80       20.64     68.17 o 
   2   9   2     3561.30     3609.09    141.63 o 
   3   9   2      546.25      574.74     94.55 o 
   4   9   2     1005.80     1030.95     70.01 o 
   5   9   2     1579.59     1413.22     79.60 o 
   6   9   2      654.66      752.81    104.15 o 
   7   9   2      266.86      288.55     52.42 o 
   8   9   2      241.17      243.20     51.96 o 
   9   9   2       65.30      131.04     49.88 o 
  10   9   2      249.95      165.66     95.70 o 
  11   9   2      373.26      390.33     59.94 o 
  12   9   2       22.92       54.85     63.00 o 
  13   9   2      311.10      353.05     79.69 o 
  14   9   2       32.16      109.89     81.32 o 
 -13  10   2      207.56      168.95     79.49 o 
 -12  10   2        4.02       58.85     70.93 o 
 -11  10   2       77.46       70.66     70.30 o 
 -10  10   2       89.85      -56.34     64.07 o 
  -9  10   2      251.99      184.60     71.64 o 
  -8  10   2      238.60      291.92     72.35 o 
  -7  10   2       15.04       51.21    150.69 o 
  -6  10   2        2.35      -20.99     47.06 o 
  -5  10   2       60.84       60.82     45.21 o 
  -4  10   2      274.86      100.63    206.90 o 
  -3  10   2        4.76      -72.35     72.35 o 
  -2  10   2      125.52      171.28     68.82 o 
  -1  10   2        0.16      -53.67     58.73 o 
   0  10   2      592.66      642.74    162.65 o 
   1  10   2      122.34      111.30     68.92 o 
   2  10   2      744.58      669.85     87.52 o 
   3  10   2        0.34       -6.14     63.46 o 
   4  10   2      287.33      331.62     75.65 o 
   5  10   2       35.24       47.81     65.52 o 
   6  10   2      353.99      338.91     57.27 o 
   7  10   2       96.72      101.45     49.67 o 
   8  10   2      243.38      357.34     59.43 o 
   9  10   2        1.56       -5.27     78.20 o 
  10  10   2       34.11       58.44     61.13 o 
  11  10   2       31.51       -4.34     66.08 o 
  -9  11   2      110.09       17.20     69.96 o 
  -8  11   2        2.81        3.33     67.53 o 
  -7  11   2       15.58      -96.87    102.85 o 
  -6  11   2      548.93      546.55    132.75 o 
  -5  11   2       30.16       33.42     66.91 o 
  -4  11   2        5.53      -63.24     67.40 o 
  -3  11   2        0.06       51.90     71.02 o 
  -2  11   2      264.81      405.92    136.94 o 
  -1  11   2       44.03       87.24     75.14 o 
   0  11   2      950.73      862.88    102.54 o 
   1  11   2      855.84      930.78    103.57 o 
   2  11   2      831.37      963.62    104.70 o 
   3  11   2       13.02       56.92     95.68 o 
   4  11   2      195.96      210.97     76.13 o 
   5  11   2       13.35       60.29     69.97 o 
   6  11   2      458.75      469.51    126.17 o 
   7  11   2        7.91        4.26     67.14 o 
 -24   1   3       94.66       37.85    139.33 o 
 -23   1   3      134.79       48.67     74.36 o 
 -22   1   3      113.70      155.47     86.82 o 
 -21   1   3     1586.47     1523.74     95.30 o 
 -20   1   3       19.55       65.74     57.80 o 
 -19   1   3     2639.67     2600.32    103.23 o 
 -18   1   3      173.31       48.67     44.88 o 
 -17   1   3     2299.02     2290.08     79.52 o 
 -16   1   3      953.66     1026.87     60.76 o 
 -15   1   3     1069.62     1126.10     54.23 o 
 -14   1   3      296.01      282.50     34.11 o 
 -13   1   3     1299.74     1287.20     43.98 o 
 -12   1   3      302.60      300.79     19.46 o 
 -11   1   3     3989.27     4032.93     50.86 o 
 -10   1   3        9.63       41.85     16.37 o 
  -9   1   3        5.69        9.97     21.23 o 
  -8   1   3      359.96      334.53     21.36 o 
  -7   1   3     4298.85     4019.41     58.78 o 
  -6   1   3     1561.01     1381.22     36.53 o 
  -5   1   3      705.53      752.44     30.33 o 
  -4   1   3      311.96      299.40     16.20 o 
  -3   1   3    10458.82    10014.34    111.86 o 
  -2   1   3       10.77       34.30     17.03 o 
  -1   1   3      368.22      362.22     24.67 o 
   0   1   3      314.26      329.04     29.80 o 
   1   1   3        2.20      -15.55     33.49 o 
   2   1   3     2423.27     2326.84     67.98 o 
   3   1   3      257.78      240.23     32.95 o 
   4   1   3      973.46      800.74     37.26 o 
   5   1   3       46.47        9.92     20.75 o 
   6   1   3     1669.84     1608.88     55.96 o 
   7   1   3     1471.93     1608.14     58.43 o 
   8   1   3     5339.57     5324.22     98.89 o 
   9   1   3      803.48      780.68     47.31 o 
  10   1   3     5491.82     5367.45     94.34 o 
  11   1   3       11.61       38.59     28.17 o 
  12   1   3     1534.39     1547.13     57.36 o 
  13   1   3        5.89        4.17     33.80 o 
  14   1   3     3062.06     3247.78     80.26 o 
  15   1   3      175.66      109.61     41.19 o 
  16   1   3       10.41       14.45     39.39 o 
  17   1   3      230.52      113.87     44.67 o 
  18   1   3     1184.94     1337.41     71.84 o 
  19   1   3     1005.54      965.66     67.17 o 
  20   1   3      146.49       80.82     56.61 o 
  21   1   3        2.57       99.26     93.28 o 
 -23   2   3      373.69      324.61     77.58 o 
 -22   2   3      415.06      390.83     77.85 o 
 -21   2   3      238.09      249.18     58.99 o 
 -20   2   3     1590.21     1629.07     93.69 o 
 -19   2   3      151.78      171.56     53.97 o 
 -18   2   3     2237.18     2363.05    133.30 o 
 -17   2   3      375.17      352.35     54.85 o 
 -16   2   3     3154.34     3199.29    116.67 o 
 -15   2   3      660.07      756.47     55.76 o 
 -14   2   3     3182.30     3216.47     66.48 o 
 -13   2   3     1048.93     1038.70     40.27 o 
 -12   2   3     3591.58     3457.71     61.73 o 
 -11   2   3     5116.95     5032.18     94.42 o 
 -10   2   3     2941.69     2782.65     84.07 o 
  -9   2   3      848.22      746.24     34.34 o 
  -8   2   3     1064.31      937.84     34.36 o 
  -7   2   3     7414.85     7193.28     86.44 o 
  -6   2   3     6153.22     6226.12     64.10 o 
  -5   2   3     1214.10     1111.91     27.93 o 
  -4   2   3      280.59      248.22     18.02 o 
  -3   2   3       76.42       67.59     14.91 o 
  -2   2   3     5088.84     4664.43     61.74 o 
  -1   2   3    10013.89     9823.28    130.00 o 
   0   2   3     6887.57     6953.42    107.73 o 
   1   2   3     3025.75     2800.16     50.14 o 
   2   2   3      970.22     1063.36     59.44 o 
   3   2   3       26.71       24.40     26.67 o 
   4   2   3        1.34       38.27     28.70 o 
   5   2   3    15345.57    14628.58    177.58 o 
   6   2   3      474.13      525.08     38.13 o 
   7   2   3     9938.73     9774.21    155.09 o 
   8   2   3       16.83       26.33     58.07 o 
   9   2   3     7210.54     7134.18    121.96 o 
  10   2   3      214.77      221.13     39.05 o 
  11   2   3     2712.49     2825.71     87.92 o 
  12   2   3       44.81       15.97     45.57 o 
  13   2   3     2311.39     2363.98    103.05 o 
  14   2   3        7.29       28.01     61.11 o 
  15   2   3      880.30      917.01     69.57 o 
  16   2   3       46.98       31.76     41.86 o 
  17   2   3     4197.19     4239.26    115.70 o 
  18   2   3       12.03       33.48     45.06 o 
  19   2   3     1025.26     1058.75     94.15 o 
  20   2   3      197.45      203.91     71.82 o 
  21   2   3       48.28      -33.56     65.53 o 
 -23   3   3      122.38      168.22     76.96 o 
 -22   3   3      195.28      227.87     74.06 o 
 -21   3   3       98.29       32.55     66.36 o 
 -20   3   3      127.98      130.27     87.30 o 
 -19   3   3     1439.21     1430.78    130.41 o 
 -18   3   3      152.16      128.45     47.97 o 
 -17   3   3     1685.94     1712.19     88.71 o 
 -16   3   3      771.71      794.58     53.64 o 
 -15   3   3     1977.35     2111.91    102.16 o 
 -14   3   3      169.87      189.97     36.31 o 
 -13   3   3     3993.00     4244.14     88.53 o 
 -12   3   3     1170.44     1113.46     58.42 o 
 -11   3   3     6060.70     6320.64    163.48 o 
 -10   3   3     3833.97     3751.38     52.59 o 
  -9   3   3     1438.00     1410.64     44.19 o 
  -8   3   3     3228.33     3232.60     62.14 o 
  -7   3   3        7.82       18.08     16.34 o 
  -6   3   3     4750.53     4732.49     68.77 o 
  -5   3   3      809.40      765.71     32.07 o 
  -4   3   3     1060.61      960.26     34.05 o 
  -3   3   3      800.28      819.84     31.36 o 
  -2   3   3      893.56      843.95     32.16 o 
  -1   3   3     1945.14     1847.47     42.36 o 
   0   3   3     5174.20     5108.51     69.62 o 
   1   3   3     3392.63     3551.97     58.50 o 
   2   3   3    10171.71    10160.49    112.73 o 
   3   3   3      260.33      294.02     23.92 o 
   4   3   3    20776.62    21513.12    239.54 o 
   5   3   3     2186.03     2551.61     66.24 o 
   6   3   3     6097.32     6363.67    131.91 o 
   7   3   3     7358.90     7681.55    124.39 o 
   8   3   3     2080.55     1748.99     87.83 o 
   9   3   3        0.20      -31.13     31.13 o 
  10   3   3      575.71      626.27     58.25 o 
  11   3   3       21.75       40.10     44.69 o 
  12   3   3      429.36      509.21     54.70 o 
  13   3   3      382.16      291.07     52.42 o 
  14   3   3      708.12      704.78     61.90 o 
  15   3   3     1147.41     1109.08     87.56 o 
  16   3   3     1537.74     1534.05     81.10 o 
  17   3   3      283.15      296.91     57.08 o 
  18   3   3       68.39       78.33     63.42 o 
  19   3   3      285.38      296.81     73.99 o 
  20   3   3      175.15      239.31     73.05 o 
 -22   4   3        0.08       -0.82    133.95 o 
 -21   4   3        2.26       -9.80     64.62 o 
 -20   4   3        2.03      -12.73     65.04 o 
 -19   4   3      181.82      128.51     67.41 o 
 -18   4   3      196.63      132.98     65.34 o 
 -17   4   3       38.46       35.93     76.97 o 
 -16   4   3        0.78      -34.43     34.43 o 
 -15   4   3      124.29      169.29     40.44 o 
 -14   4   3        0.22       -3.86     34.65 o 
 -13   4   3      180.33      235.12     47.75 o 
 -12   4   3       12.88        7.80     35.39 o 
 -11   4   3       28.13       23.34     34.40 o 
 -10   4   3       41.95       47.36     20.37 o 
  -9   4   3     2043.81     1995.13     52.23 o 
  -8   4   3     1343.51     1320.78     44.27 o 
  -7   4   3        3.26      -18.62     18.62 o 
  -6   4   3     1797.12     2077.32     51.76 o 
  -5   4   3       76.20       97.99     21.30 o 
  -4   4   3      323.91      305.09     26.20 o 
  -3   4   3      731.98      827.08     41.43 o 
  -2   4   3      160.28      188.60     21.99 o 
  -1   4   3     1338.45     1432.90     36.74 o 
   0   4   3      609.04      710.88     27.84 o 
   1   4   3     1012.03     1130.48     40.19 o 
   2   4   3     1083.35     1124.54     41.96 o 
   3   4   3     3201.62     3657.78     76.81 o 
   4   4   3        0.01       17.85     19.96 o 
   5   4   3     9082.67     9953.32    120.66 o 
   6   4   3      438.91      483.91     40.27 o 
   7   4   3    13607.40    14059.74    188.03 o 
   8   4   3       23.38       13.58     62.79 o 
   9   4   3        1.35      -35.73     35.73 o 
  10   4   3      116.93       78.87     42.09 o 
  11   4   3       66.05       50.77     43.45 o 
  12   4   3     1060.51     1036.14     69.24 o 
  13   4   3      276.94      202.18     50.17 o 
  14   4   3      356.14      345.37     53.36 o 
  15   4   3        5.05       26.72     63.80 o 
  16   4   3       40.99       19.07     47.81 o 
  17   4   3       40.81       -8.48     63.73 o 
  18   4   3        2.24      -48.20     60.46 o 
  19   4   3       90.14      111.22     68.50 o 
  20   4   3        1.05        9.52    142.32 o 
 -22   5   3       25.74       64.86     75.57 o 
 -21   5   3      727.01      569.04     92.73 o 
 -20   5   3      569.26      576.90     90.41 o 
 -19   5   3      176.12      221.33     72.13 o 
 -18   5   3      269.27      239.85     54.52 o 
 -17   5   3      988.33     1055.65     76.06 o 
 -16   5   3      373.99      421.68     58.06 o 
 -15   5   3     2150.28     2346.25     96.43 o 
 -14   5   3      124.48      134.08     49.81 o 
 -13   5   3     1860.90     1906.34     88.85 o 
 -12   5   3      139.98      145.39     43.77 o 
 -11   5   3     3373.22     3265.47     98.38 o 
 -10   5   3      193.54      186.14     42.77 o 
  -9   5   3      106.34      123.40     28.17 o 
  -8   5   3     2039.13     2043.99     60.09 o 
  -7   5   3      273.13      251.15     29.53 o 
  -6   5   3     4373.29     4405.22     78.72 o 
  -5   5   3        3.25       22.59     22.10 o 
  -4   5   3     2346.07     2375.92     65.94 o 
  -3   5   3       89.13       88.94     22.52 o 
  -2   5   3     6576.23     6630.83     79.96 o 
  -1   5   3     2354.20     2474.85     48.81 o 
   0   5   3     6239.99     6791.59     81.35 o 
   1   5   3      607.50      628.85     36.29 o 
   2   5   3      978.59     1101.64     44.19 o 
   3   5   3      758.25      757.79     37.28 o 
   4   5   3     4225.47     4170.17     78.00 o 
   5   5   3      213.48      222.83     28.30 o 
   6   5   3     2754.93     2685.07     66.31 o 
   7   5   3        0.25        9.41     26.19 o 
   8   5   3       93.34      170.94     48.18 o 
   9   5   3       59.12       97.18     38.11 o 
  10   5   3      318.22      409.32     54.63 o 
  11   5   3      374.91      328.56     55.11 o 
  12   5   3      675.47      668.02     62.94 o 
  13   5   3        0.26       -2.97     44.62 o 
  14   5   3      882.85      927.54    130.35 o 
  15   5   3        3.32      -13.51     66.05 o 
  16   5   3     1590.22     1555.10     88.36 o 
  17   5   3      102.40       44.49     63.64 o 
  18   5   3      647.58      613.11     87.09 o 
  19   5   3      425.68      357.95     80.73 o 
 -20   6   3      311.78      309.91     82.05 o 
 -19   6   3        1.66      -39.84     89.70 o 
 -18   6   3      775.85      887.45     79.28 o 
 -17   6   3        3.48      -54.57     54.57 o 
 -16   6   3     1168.72     1222.32    109.07 o 
 -15   6   3       47.56       38.71     48.87 o 
 -14   6   3     1207.52     1161.73     77.78 o 
 -13   6   3      606.47      610.54     63.25 o 
 -12   6   3     3065.90     3140.28    109.43 o 
 -11   6   3     1648.33     1663.17    110.97 o 
 -10   6   3       57.20       80.49     44.67 o 
  -9   6   3     2385.96     2456.06     70.83 o 
  -8   6   3     2421.85     2354.01    125.49 o 
  -7   6   3     2019.91     2043.24     66.03 o 
  -6   6   3      966.93      931.50     48.67 o 
  -5   6   3      879.65      869.49     46.18 o 
  -4   6   3      770.06      827.24     43.47 o 
  -3   6   3      518.70      529.46     30.10 o 
  -2   6   3      213.43      196.35     23.42 o 
  -1   6   3     2249.96     2163.31     56.22 o 
   0   6   3      146.99      157.90     26.42 o 
   1   6   3     2528.12     2500.63     66.98 o 
   2   6   3     2471.86     2479.71     63.74 o 
   3   6   3     2753.05     2666.14     66.09 o 
   4   6   3        1.36      -26.24     30.92 o 
   5   6   3     2750.85     2703.49     84.19 o 
   6   6   3        2.10       12.17     35.22 o 
   7   6   3     1067.38     1060.40     63.86 o 
   8   6   3      890.88      825.39     60.47 o 
   9   6   3     8543.31     8497.59    154.52 o 
  10   6   3     4224.75     4096.95    124.68 o 
  11   6   3     9125.26     8858.53    167.92 o 
  12   6   3      733.46      730.84     66.05 o 
  13   6   3     4056.30     3954.59    115.23 o 
  14   6   3       73.90       83.70     51.38 o 
  15   6   3     1054.95     1104.04     79.53 o 
  16   6   3       72.95       49.38     64.36 o 
  17   6   3      160.94      220.74     72.85 o 
  18   6   3        6.97       47.53     68.92 o 
 -19   7   3      227.95      166.76     63.17 o 
 -18   7   3       78.80      125.05     60.88 o 
 -17   7   3      476.76      507.59     72.28 o 
 -16   7   3      158.19      316.40     86.98 o 
 -15   7   3      851.18      855.39     79.84 o 
 -14   7   3       17.02       40.96     49.91 o 
 -13   7   3      767.56      743.65     70.64 o 
 -12   7   3      273.42      265.83     53.58 o 
 -11   7   3      495.43      544.93     62.99 o 
 -10   7   3      208.90      138.76     50.22 o 
  -9   7   3       20.26       61.56     55.10 o 
  -8   7   3     1349.28     1370.63     94.77 o 
  -7   7   3       99.06       95.97     36.28 o 
  -6   7   3      247.06      215.75     38.75 o 
  -5   7   3      326.80      315.93     38.61 o 
  -4   7   3     1636.47     1569.05     61.88 o 
  -3   7   3     1083.27     1097.61     53.72 o 
  -2   7   3      802.03      834.06     47.65 o 
  -1   7   3     1362.23     1437.55     86.14 o 
   0   7   3      999.49     1101.39     49.29 o 
   1   7   3     1043.05     1156.46     50.66 o 
   2   7   3      177.86      203.79     32.17 o 
   3   7   3      305.48      373.32     45.42 o 
   4   7   3      655.09      661.05     54.30 o 
   5   7   3      533.45      496.29     51.33 o 
   6   7   3     3066.90     3150.22     97.74 o 
   7   7   3      780.16      709.55     60.43 o 
   8   7   3     1326.10     1214.11     73.06 o 
   9   7   3       77.65       78.51     40.38 o 
  10   7   3      457.66      530.67     62.50 o 
  11   7   3      721.50      650.28     61.68 o 
  12   7   3      989.51     1014.64     99.90 o 
  13   7   3      907.15      868.30     74.34 o 
  14   7   3      420.83      360.20     91.95 o 
  15   7   3      113.02      160.94     70.79 o 
  16   7   3       44.32      129.90     69.46 o 
  17   7   3      141.77      206.47    109.43 o 
 -17   8   3        3.85      -49.74     69.74 o 
 -16   8   3       24.97        4.75     53.68 o 
 -15   8   3       33.36      -18.84     54.99 o 
 -14   8   3      499.28      444.24     67.45 o 
 -13   8   3        8.58       73.79     54.86 o 
 -12   8   3       13.65       26.76     49.27 o 
 -11   8   3        1.32      -26.57     45.04 o 
 -10   8   3        1.17       53.86     61.18 o 
  -9   8   3      111.10      137.64     48.67 o 
  -8   8   3      625.84      620.00     61.98 o 
  -7   8   3     1092.34     1138.44     60.59 o 
  -6   8   3      103.16       54.68     36.80 o 
  -5   8   3       82.32       76.70     36.90 o 
  -4   8   3      154.94      178.96     40.91 o 
  -3   8   3        0.97      -18.28     39.05 o 
  -2   8   3       91.05        8.70     41.06 o 
  -1   8   3       96.30      139.53     43.67 o 
   0   8   3       58.99       62.28     44.84 o 
   1   8   3      182.43      137.27     42.22 o 
   2   8   3      264.37      293.02     46.66 o 
   3   8   3       26.13       -3.54     41.43 o 
   4   8   3     1162.12     1230.38    104.64 o 
   5   8   3      146.54      134.40     42.89 o 
   6   8   3      633.45      549.96     56.17 o 
   7   8   3      334.84      349.24     51.75 o 
   8   8   3      112.17      111.92     44.58 o 
   9   8   3      192.46      154.30     47.52 o 
  10   8   3       89.78        4.09     48.09 o 
  11   8   3        6.96      -45.74     53.91 o 
  12   8   3       14.01       43.53     46.37 o 
  13   8   3      189.29       54.74     54.90 o 
  14   8   3       65.92       66.33    115.41 o 
  15   8   3      505.14      388.54     85.46 o 
 -15   9   3       62.23       13.08     63.72 o 
 -14   9   3      269.89      214.19     65.17 o 
 -13   9   3      221.24      278.06     65.62 o 
 -12   9   3       85.86      131.83     58.91 o 
 -11   9   3      287.40      378.21    109.44 o 
 -10   9   3      251.48      151.21     79.65 o 
  -9   9   3      886.07      966.30    134.46 o 
  -8   9   3        8.75      -40.84     51.26 o 
  -7   9   3     2518.64     2536.30    102.58 o 
  -6   9   3        4.37      -25.23     61.20 o 
  -5   9   3      103.13      114.85     56.08 o 
  -4   9   3      546.50      665.98     61.64 o 
  -3   9   3       11.41       53.28     40.90 o 
  -2   9   3      403.08      493.73     77.37 o 
  -1   9   3       72.83      153.90     62.79 o 
   0   9   3      604.16      730.37     82.76 o 
   1   9   3      110.90      121.36     60.89 o 
   2   9   3      329.82      283.49     71.45 o 
   3   9   3      572.41      673.86     81.13 o 
   4   9   3     1576.29     1619.78    107.85 o 
   5   9   3        0.71       15.14     42.80 o 
   6   9   3      574.42      596.53     62.50 o 
   7   9   3       61.87       44.22     45.75 o 
   8   9   3      486.91      563.91     70.32 o 
   9   9   3       79.42       78.27     49.56 o 
  10   9   3      585.72      585.66     64.03 o 
  11   9   3      150.11      229.95     59.97 o 
  12   9   3      262.56      262.72     59.26 o 
  13   9   3       50.74       71.48     71.47 o 
 -13  10   3      401.02      170.84     83.04 o 
 -12  10   3      562.12      516.41     76.10 o 
 -11  10   3      557.55      605.63     75.50 o 
 -10  10   3     1056.05      856.52     81.50 o 
  -9  10   3        5.30       61.47     65.22 o 
  -8  10   3      161.87      141.69     66.89 o 
  -7  10   3       71.62      175.91     63.79 o 
  -6  10   3     1857.95     1794.85    114.60 o 
  -5  10   3       72.02       87.04     49.26 o 
  -4  10   3        6.80       -9.33     58.22 o 
  -3  10   3     1242.80     1294.14    108.96 o 
  -2  10   3       95.55      139.21    111.82 o 
  -1  10   3     1108.52     1208.06    106.13 o 
   0  10   3      238.36      247.63     89.70 o 
   1  10   3      583.48      649.39     89.92 o 
   2  10   3      117.00      150.82     72.85 o 
   3  10   3      644.02      713.26     89.70 o 
   4  10   3        0.51       65.64     66.91 o 
   5  10   3      765.52      811.88     94.67 o 
   6  10   3       71.30       91.63     49.84 o 
   7  10   3      595.85      674.55     69.38 o 
   8  10   3        9.57      -17.40     47.06 o 
   9  10   3     1142.58     1173.68     84.56 o 
  10  10   3        1.64       81.32     50.96 o 
  -8  11   3      572.18      378.90     83.31 o 
  -7  11   3       78.76      125.57    108.83 o 
  -6  11   3     1207.58     1224.65    168.63 o 
  -5  11   3       13.93       -7.18    100.46 o 
  -4  11   3        3.71       63.00    112.42 o 
  -3  11   3      298.09      256.62     80.13 o 
  -2  11   3      130.94       60.80     73.82 o 
  -1  11   3       86.61      141.38     74.84 o 
   0  11   3       39.53       60.39     74.40 o 
   1  11   3      342.94      255.62     84.06 o 
   2  11   3      479.78      596.20     92.13 o 
   3  11   3       70.68       69.01    141.12 o 
   4  11   3     1288.14     1237.16    218.26 o 
   5  11   3       73.39       65.26     70.07 o 
   6  11   3      502.31      486.68     87.82 o 
 -24   0   4       12.78      -51.43    102.85 o 
 -23   0   4      221.82       20.33    106.44 o 
 -22   0   4      717.43      822.81    143.51 o 
 -21   0   4     2050.05     1441.11    169.82 o 
 -20   0   4      320.77      429.34    114.81 o 
 -19   0   4     2177.30     2162.11    113.32 o 
 -18   0   4     1421.22     1634.92    101.72 o 
 -17   0   4     1034.36     1084.99     84.31 o 
 -16   0   4     4776.69     4636.78    139.41 o 
 -15   0   4      458.00      550.45     61.15 o 
 -14   0   4     3029.46     2973.38    106.71 o 
 -13   0   4      164.38      142.80     51.43 o 
 -12   0   4     4574.38     4374.23    101.60 o 
 -11   0   4      226.31      220.21     26.53 o 
 -10   0   4     4361.05     4016.92     68.94 o 
  -9   0   4      130.74      164.79     20.46 o 
  -8   0   4    17915.81    17764.66    433.53 o 
  -7   0   4     2079.59     2366.59    129.16 o 
  -6   0   4    26238.22    27306.50    327.01 o 
  -5   0   4    16124.38    16677.18    270.28 o 
  -4   0   4     7485.25     7535.64    184.18 o 
  -3   0   4       57.74      112.61     25.85 o 
  -2   0   4     7464.38     6968.76    161.45 o 
  -1   0   4      276.23      240.38     41.86 o 
   0   0   4     1173.98     1005.79     71.76 o 
   1   0   4     5491.37     5208.33    145.91 o 
   2   0   4      757.89      615.91     60.99 o 
   3   0   4       35.69       20.33     40.66 o 
   4   0   4      720.73      611.13     65.78 o 
   5   0   4     4937.97     4695.27    156.67 o 
   6   0   4     2690.66     2382.32    123.18 o 
   7   0   4      404.45      370.74     70.56 o 
   8   0   4     2386.77     2372.75    131.55 o 
   9   0   4    19443.41    19499.86    423.36 o 
  10   0   4     2438.81     2641.84    148.30 o 
  11   0   4     3794.34     3957.38    179.39 o 
  12   0   4     1069.32     1016.55    113.61 o 
  13   0   4     3185.40     3493.35    173.41 o 
  14   0   4      184.11      147.10     86.11 o 
  15   0   4     1748.98     1911.12    151.88 o 
  16   0   4       98.72      101.66     84.91 o 
  17   0   4       56.65      -78.93     84.91 o 
  18   0   4      425.31      331.28    106.44 o 
  19   0   4      107.12       -8.37     93.28 o 
  20   0   4      872.75      745.07    125.57 o 
 -24   1   4      264.25       87.14    105.84 o 
 -23   1   4      346.42      263.38     84.55 o 
 -22   1   4      276.72      252.98     60.33 o 
 -21   1   4      358.79      367.82     70.91 o 
 -20   1   4      283.79      251.14     56.43 o 
 -19   1   4      526.98      564.73     68.16 o 
 -18   1   4     1204.09     1318.86     79.75 o 
 -17   1   4     3440.83     3425.78    112.42 o 
 -16   1   4      902.84      891.08     53.08 o 
 -15   1   4     1938.32     1967.23     71.29 o 
 -14   1   4      109.25       98.75     30.27 o 
 -13   1   4      867.52      864.22     38.79 o 
 -12   1   4       67.05      121.49     20.75 o 
 -11   1   4     3156.00     3031.12     88.73 o 
 -10   1   4        1.49        8.67     17.06 o 
  -9   1   4     8529.99     8488.39    101.05 o 
  -8   1   4      257.06      290.70     22.63 o 
  -7   1   4     7644.24     7600.69     91.82 o 
  -6   1   4     2406.24     2485.12     82.61 o 
  -5   1   4     1926.78     1890.61     39.41 o 
  -4   1   4        2.59       -5.53     13.68 o 
  -3   1   4    10993.37    10775.53    126.81 o 
  -2   1   4      424.62      371.98     53.29 o 
  -1   1   4     5044.36     4819.22     90.91 o 
   0   1   4       43.54        7.18     37.07 o 
   1   1   4     2820.20     2546.29     74.36 o 
   2   1   4       26.21       54.42     29.60 o 
   3   1   4     2972.21     2987.36     85.81 o 
   4   1   4      895.26      928.27     82.52 o 
   5   1   4     4544.72     4730.25    182.98 o 
   6   1   4      631.64      627.11     53.65 o 
   7   1   4       38.49       43.62     28.84 o 
   8   1   4     3643.95     3710.88     95.03 o 
   9   1   4      119.74      158.35     37.59 o 
  10   1   4     1900.42     1761.69     99.80 o 
  11   1   4     1005.53     1075.01     64.60 o 
  12   1   4     1223.02     1267.65     71.89 o 
  13   1   4     1325.77     1258.25     74.31 o 
  14   1   4      713.27      701.17     63.50 o 
  15   1   4      406.23      428.54     62.49 o 
  16   1   4      281.83      273.96     58.37 o 
  17   1   4      263.71      286.94     56.59 o 
  18   1   4      957.69      988.19     74.72 o 
  19   1   4      632.28      718.28     70.03 o 
  20   1   4      676.40      788.88     75.06 o 
 -23   2   4      248.85      136.13     78.70 o 
 -22   2   4      161.63       68.13     55.87 o 
 -21   2   4      152.29       82.60     53.23 o 
 -20   2   4      183.92      147.84     53.85 o 
 -19   2   4      112.26       25.58     68.61 o 
 -18   2   4       69.44       32.14     44.65 o 
 -17   2   4       52.71        8.60     43.80 o 
 -16   2   4      274.99      363.30     57.16 o 
 -15   2   4      234.11      336.88     50.13 o 
 -14   2   4      105.13       54.98     30.96 o 
 -13   2   4       21.59       34.21     22.78 o 
 -12   2   4      786.98      770.81     37.11 o 
 -11   2   4        9.86       30.21     20.21 o 
 -10   2   4     3131.04     3424.79     64.56 o 
  -9   2   4       34.84       54.16     18.85 o 
  -8   2   4      327.46      374.05     25.72 o 
  -7   2   4     2690.20     2814.59     54.39 o 
  -6   2   4     1282.12     1278.38     30.11 o 
  -5   2   4     1355.73     1418.37     32.73 o 
  -4   2   4      210.36      212.98     18.74 o 
  -3   2   4       27.69       28.74     16.95 o 
  -2   2   4        5.28      -16.23     16.23 o 
  -1   2   4      291.30      311.75     34.86 o 
   0   2   4     1507.31     1552.56     71.37 o 
   1   2   4      138.41      157.91     28.60 o 
   2   2   4      229.00      272.87     47.84 o 
   3   2   4      945.56     1118.21     83.72 o 
   4   2   4       19.22       13.97     24.17 o 
   5   2   4     1387.87     1672.11     60.82 o 
   6   2   4     4824.85     5101.98    125.70 o 
   7   2   4      796.49      809.48     49.47 o 
   8   2   4      480.89      480.92     44.47 o 
   9   2   4      110.16       74.36     37.08 o 
  10   2   4      127.35      124.95     41.97 o 
  11   2   4        0.04      -32.67     41.36 o 
  12   2   4        1.87       81.60     45.33 o 
  13   2   4       92.56       97.22     49.28 o 
  14   2   4        3.87        0.41     47.28 o 
  15   2   4      796.05      776.45     88.16 o 
  16   2   4      732.74      794.31     69.95 o 
  17   2   4      163.41      196.04     54.77 o 
  18   2   4      191.67      103.38     53.38 o 
  19   2   4       61.47      -41.32     50.34 o 
  20   2   4       15.40      -63.74     63.74 o 
 -23   3   4      140.08       53.93     72.36 o 
 -22   3   4        6.14      -63.79     63.79 o 
 -21   3   4      736.13      591.85     89.53 o 
 -20   3   4        8.60        5.48     48.86 o 
 -19   3   4      547.47      712.86     69.83 o 
 -18   3   4       64.97       81.48     46.27 o 
 -17   3   4     1751.31     1684.11     88.32 o 
 -16   3   4       61.52       94.23     46.35 o 
 -15   3   4     2151.62     2216.99     76.01 o 
 -14   3   4      501.10      558.58     45.37 o 
 -13   3   4     5900.81     5876.88    119.97 o 
 -12   3   4      290.26      317.75     41.22 o 
 -11   3   4     5426.15     5364.23    108.94 o 
 -10   3   4        6.73       13.88     24.68 o 
  -9   3   4     4012.02     4174.45     69.52 o 
  -8   3   4     8643.19     9444.96     97.05 o 
  -7   3   4     7182.59     6932.35    113.93 o 
  -6   3   4       88.01       91.78     16.53 o 
  -5   3   4      129.74       98.85     19.37 o 
  -4   3   4     1307.34     1457.03     41.63 o 
  -3   3   4     2206.62     1966.44     45.97 o 
  -2   3   4     1110.19     1098.69     52.82 o 
  -1   3   4     3307.17     3171.72     55.71 o 
   0   3   4     1142.46     1144.67     45.01 o 
   1   3   4     6247.19     6483.20    107.96 o 
   2   3   4      648.24      723.04     35.24 o 
   3   3   4     3615.84     3627.76     77.05 o 
   4   3   4     3605.51     3891.67     81.68 o 
   5   3   4      284.28      233.70     59.80 o 
   6   3   4     2238.66     2251.00     71.68 o 
   7   3   4      714.59      676.90     49.35 o 
   8   3   4      964.70      943.53     58.32 o 
   9   3   4     2036.20     1884.34     77.90 o 
  10   3   4      761.80      775.46     59.63 o 
  11   3   4      420.18      443.35     54.38 o 
  12   3   4       87.05      106.34     48.46 o 
  13   3   4      159.15      158.56     49.43 o 
  14   3   4      352.30      390.27     60.80 o 
  15   3   4       13.04        1.86     73.45 o 
  16   3   4      266.86      379.24     68.81 o 
  17   3   4      291.24      356.11     95.63 o 
  18   3   4      301.13      349.78     62.74 o 
  19   3   4      140.78       39.02     66.35 o 
  20   3   4      641.53      725.93    145.91 o 
 -22   4   4      751.20      793.79     99.10 o 
 -21   4   4       63.09       62.01     71.16 o 
 -20   4   4     2055.70     1952.29    199.12 o 
 -19   4   4        1.25      -82.26    118.40 o 
 -18   4   4      247.64      156.16     51.17 o 
 -17   4   4        2.21      -40.09     42.05 o 
 -16   4   4     1623.23     1558.47     69.92 o 
 -15   4   4      491.29      490.68     48.33 o 
 -14   4   4     1839.22     1822.96    138.49 o 
 -13   4   4      883.63      982.16    109.30 o 
 -12   4   4     6353.82     6183.99    126.52 o 
 -11   4   4       51.65       91.20     48.69 o 
 -10   4   4     5784.57     5692.26    114.27 o 
  -9   4   4      468.02      476.53     30.23 o 
  -8   4   4     5132.90     5063.94     79.73 o 
  -7   4   4      115.59      106.07     17.36 o 
  -6   4   4       51.44        7.14     20.44 o 
  -5   4   4      113.08      115.85     22.33 o 
  -4   4   4     2114.71     2022.86     52.20 o 
  -3   4   4       90.02      117.22     27.62 o 
  -2   4   4     5098.65     4901.06     76.22 o 
  -1   4   4      335.63      246.95     24.55 o 
   0   4   4     2720.96     2645.43     91.32 o 
   1   4   4      739.82      688.96     35.90 o 
   2   4   4     2364.16     2192.69     54.78 o 
   3   4   4    10337.33    10379.51    125.84 o 
   4   4   4      867.00      894.29     41.23 o 
   5   4   4      342.05      346.63     32.23 o 
   6   4   4      428.28      514.04     42.93 o 
   7   4   4      570.20      511.04     69.36 o 
   8   4   4     1946.60     1813.40     78.88 o 
   9   4   4     1086.66     1106.34     68.73 o 
  10   4   4       57.31       81.21     44.83 o 
  11   4   4     2398.09     2377.11    123.00 o 
  12   4   4        3.23        3.43     45.36 o 
  13   4   4     2530.27     2632.85     96.80 o 
  14   4   4       29.50       -5.96     57.50 o 
  15   4   4     1628.16     1656.24    116.17 o 
  16   4   4       49.70      133.20     53.74 o 
  17   4   4      937.20      834.61     75.36 o 
  18   4   4       78.79      -25.69     93.28 o 
  19   4   4     1274.14     1196.42    104.85 o 
 -22   5   4       81.21        4.49    125.57 o 
 -21   5   4      546.44      507.04    101.66 o 
 -20   5   4      347.18      283.84     77.79 o 
 -19   5   4       36.40       -7.27     61.10 o 
 -18   5   4       19.15       22.19     58.28 o 
 -17   5   4      640.00      611.24    129.41 o 
 -16   5   4       13.60      -14.81     42.58 o 
 -15   5   4     1051.33      999.85     71.77 o 
 -14   5   4        1.99       -6.03     55.80 o 
 -13   5   4     3169.69     3220.77    189.45 o 
 -12   5   4      430.96      481.00     54.98 o 
 -11   5   4     3726.99     3952.83    123.98 o 
 -10   5   4        1.37       14.00     43.21 o 
  -9   5   4     1901.68     1809.94     76.92 o 
  -8   5   4        0.23       -8.02     24.00 o 
  -7   5   4     3047.39     3001.24     68.20 o 
  -6   5   4      390.20      394.14     35.39 o 
  -5   5   4      452.56      431.36     34.07 o 
  -4   5   4     1151.06     1206.40     46.74 o 
  -3   5   4      670.18      898.53     45.64 o 
  -2   5   4      163.82      225.95     26.30 o 
  -1   5   4      502.82      465.99     31.09 o 
   0   5   4      398.81      367.07     24.69 o 
   1   5   4     1368.31     1322.64     48.97 o 
   2   5   4      144.15      117.73     25.22 o 
   3   5   4     1562.45     1539.24     53.90 o 
   4   5   4     1784.31     1638.66     57.52 o 
   5   5   4      934.27      959.83     47.03 o 
   6   5   4      444.75      457.03     39.41 o 
   7   5   4      115.98       92.08     32.23 o 
   8   5   4     4208.32     4191.04    127.52 o 
   9   5   4     4984.61     4897.16    203.75 o 
  10   5   4      741.27      687.51    106.23 o 
  11   5   4     4162.28     4130.98    187.50 o 
  12   5   4      926.10      982.29     72.32 o 
  13   5   4       96.30       86.96     65.48 o 
  14   5   4      312.92      362.75     59.17 o 
  15   5   4       17.54       41.26     58.77 o 
  16   5   4      346.92      312.34     72.68 o 
  17   5   4       20.15      -39.99     63.79 o 
  18   5   4      278.66      328.75     79.37 o 
 -20   6   4       76.42       94.81     72.01 o 
 -19   6   4        3.69       90.29     70.30 o 
 -18   6   4       80.99       80.88    110.32 o 
 -17   6   4        3.39      -36.96     47.13 o 
 -16   6   4        5.74      -44.35     44.35 o 
 -15   6   4       19.44      -43.44     43.44 o 
 -14   6   4       21.53      -25.58     43.11 o 
 -13   6   4       41.62      -41.68     41.68 o 
 -12   6   4        3.03       -0.02     44.32 o 
 -11   6   4      136.86      145.53     47.21 o 
 -10   6   4      275.80      320.07     52.00 o 
  -9   6   4      214.80      183.65     44.17 o 
  -8   6   4       80.01       49.50     40.05 o 
  -7   6   4       77.34      106.29     32.27 o 
  -6   6   4      656.03      663.61     43.40 o 
  -5   6   4        5.50      -23.14     27.54 o 
  -4   6   4        4.26       36.95     27.50 o 
  -3   6   4      944.62     1034.90     48.13 o 
  -2   6   4      300.15      362.83     34.10 o 
  -1   6   4       10.21        6.33     24.08 o 
   0   6   4       20.17       27.77     25.38 o 
   1   6   4       47.04       56.20     27.17 o 
   2   6   4        4.29        9.66     25.89 o 
   3   6   4      140.82      195.76     31.61 o 
   4   6   4       64.61       65.45     30.42 o 
   5   6   4      349.20      366.33     37.90 o 
   6   6   4     1025.50      946.12     62.68 o 
   7   6   4     1100.45      995.36    111.42 o 
   8   6   4     1207.23     1110.75    121.71 o 
   9   6   4     1702.48     1695.71    104.61 o 
  10   6   4     3417.54     3282.69    146.50 o 
  11   6   4      709.93      747.00    105.60 o 
  12   6   4       14.65       18.83     46.83 o 
  13   6   4        6.51      -22.01     47.68 o 
  14   6   4      221.44      214.26     81.99 o 
  15   6   4        0.98      -50.03     50.03 o 
  16   6   4       43.70       18.56     55.85 o 
  17   6   4      190.16      190.40     73.99 o 
 -19   7   4       83.37      204.65     78.40 o 
 -18   7   4        6.16        1.81     55.71 o 
 -17   7   4      795.21      842.23     78.68 o 
 -16   7   4       82.22      119.12     55.26 o 
 -15   7   4      541.23      553.18     67.78 o 
 -14   7   4      164.75      107.99     67.17 o 
 -13   7   4     1601.35     1506.32    125.59 o 
 -12   7   4       28.58       48.37     45.73 o 
 -11   7   4     1202.26     1203.86     95.95 o 
 -10   7   4       96.34      107.53     67.11 o 
  -9   7   4      970.40      918.54     69.07 o 
  -8   7   4        3.39       94.16     43.97 o 
  -7   7   4     1217.48     1267.66     60.30 o 
  -6   7   4        1.50      -45.05     45.05 o 
  -5   7   4      401.70      428.93     43.51 o 
  -4   7   4      121.77      132.09     46.78 o 
  -3   7   4      318.41      325.27     58.07 o 
  -2   7   4      276.79      332.58     45.97 o 
  -1   7   4       39.20       -7.25     28.25 o 
   0   7   4     1354.81     1392.26     57.57 o 
   1   7   4        9.07       26.59     48.68 o 
   2   7   4       17.20       33.90     34.18 o 
   3   7   4     1015.93     1083.87     66.21 o 
   4   7   4      664.23      767.26    152.94 o 
   5   7   4     1030.14     1025.63     81.58 o 
   6   7   4      249.51      281.94     59.97 o 
   7   7   4      581.57      661.28     59.54 o 
   8   7   4     4325.33     3905.30    110.24 o 
   9   7   4      905.18      932.26     68.84 o 
  10   7   4      110.70       83.53     44.30 o 
  11   7   4        1.75      -46.84     77.74 o 
  12   7   4      151.95      211.84     66.77 o 
  13   7   4     1031.16      837.88     94.60 o 
  14   7   4      287.93      188.26    118.79 o 
  15   7   4      327.78      294.34     66.63 o 
  16   7   4      425.44      389.38     84.52 o 
 -17   8   4        5.99      -55.24     55.24 o 
 -16   8   4     1120.62     1069.06     88.85 o 
 -15   8   4        9.00      -29.09     51.04 o 
 -14   8   4      568.36      607.38     93.62 o 
 -13   8   4       29.19       44.27     52.04 o 
 -12   8   4     1270.28     1473.89    134.86 o 
 -11   8   4      165.15       59.89     48.69 o 
 -10   8   4     1745.32     1762.81     91.61 o 
  -9   8   4        1.83      -10.83     43.23 o 
  -8   8   4     2531.45     2638.07     99.13 o 
  -7   8   4       49.07       68.12     42.90 o 
  -6   8   4     1045.73     1021.05     68.36 o 
  -5   8   4        0.89       22.12     40.54 o 
  -4   8   4     2596.34     2599.95     91.46 o 
  -3   8   4       37.68       95.57     57.48 o 
  -2   8   4     1480.59     1555.72     78.58 o 
  -1   8   4      460.21      489.64     53.06 o 
   0   8   4      198.98      202.00     44.95 o 
   1   8   4      115.90      165.25     41.27 o 
   2   8   4      383.95      389.40     50.98 o 
   3   8   4      114.22       92.77     58.75 o 
   4   8   4     1446.11     1395.88    103.12 o 
   5   8   4        5.87      -15.26     40.29 o 
   6   8   4     1051.70     1231.09    106.66 o 
   7   8   4      193.42      172.38    104.06 o 
   8   8   4      417.82      465.04    101.72 o 
   9   8   4      839.51      924.82     85.89 o 
  10   8   4      675.36      654.64     65.24 o 
  11   8   4      533.59      562.56     63.53 o 
  12   8   4       52.04        3.59     54.43 o 
  13   8   4     3057.20     2659.36    112.02 o 
  14   8   4       84.04      197.42     62.93 o 
 -15   9   4      682.80      783.79     82.77 o 
 -14   9   4       15.10      -52.21     52.21 o 
 -13   9   4      466.27      449.64     70.08 o 
 -12   9   4       40.29      -51.17     51.17 o 
 -11   9   4      305.90      323.91     63.88 o 
 -10   9   4      116.21       90.87     54.60 o 
  -9   9   4     1080.43     1020.07     79.14 o 
  -8   9   4     1655.91     1531.34    226.63 o 
  -7   9   4     1540.55     1755.15    108.85 o 
  -6   9   4       39.41       75.96     56.27 o 
  -5   9   4      557.15      538.64     59.01 o 
  -4   9   4      896.83      852.22     82.20 o 
  -3   9   4      773.17      804.28     63.82 o 
  -2   9   4      439.37      480.19     76.10 o 
  -1   9   4      792.16      911.17     86.65 o 
   0   9   4      229.43      215.13     71.76 o 
   1   9   4      477.53      596.73     78.98 o 
   2   9   4       25.58      104.67     61.46 o 
   3   9   4      943.77      998.16    159.06 o 
   4   9   4      359.32      318.00     54.28 o 
   5   9   4      728.38      726.11     65.07 o 
   6   9   4      497.56      389.62     56.91 o 
   7   9   4      639.33      673.24     67.13 o 
   8   9   4      423.67      454.23     60.93 o 
   9   9   4      186.02      165.85     51.31 o 
  10   9   4      220.09      191.63     56.89 o 
  11   9   4      169.58      151.52     65.03 o 
  12   9   4        6.88      -49.75     91.49 o 
 -12  10   4       21.94      110.20     61.36 o 
 -11  10   4       15.59       -1.79     66.38 o 
 -10  10   4     1458.93     1144.45    104.01 o 
  -9  10   4      127.89       66.06     63.21 o 
  -8  10   4      187.27      174.19    126.17 o 
  -7  10   4        2.95       51.95     62.35 o 
  -6  10   4      963.41      977.01     93.23 o 
  -5  10   4        4.81       64.10     59.20 o 
  -4  10   4       74.66       92.51     80.73 o 
  -3  10   4      250.91      257.90     75.26 o 
  -2  10   4       66.79       45.60     66.75 o 
  -1  10   4        1.22       63.69     63.74 o 
   0  10   4        2.35      -54.60     62.60 o 
   1  10   4       48.42       40.53     86.11 o 
   2  10   4      274.91      241.29     71.87 o 
   3  10   4       90.92       53.72     69.96 o 
   4  10   4       18.55      107.53     66.89 o 
   5  10   4      177.92       56.60    175.80 o 
   6  10   4       44.75       60.40     64.52 o 
   7  10   4       50.81       62.91     65.23 o 
   8  10   4       17.40      -49.18     49.18 o 
   9  10   4        1.42       29.74     60.29 o 
  -7  11   4      169.90      374.33    126.77 o 
  -6  11   4       76.82      236.80    114.81 o 
  -5  11   4      868.85      731.92    139.93 o 
  -4  11   4      111.60      113.61    108.83 o 
  -3  11   4     1494.96     1584.10    282.84 o 
  -2  11   4        1.71      -40.52     64.59 o 
  -1  11   4       41.81      123.85    113.02 o 
   0  11   4       19.52       17.79     73.12 o 
   1  11   4      107.29      165.69     76.96 o 
   2  11   4      188.70       85.56     76.10 o 
   3  11   4      578.63      536.73     91.40 o 
   4  11   4       30.55      104.42     77.14 o 
 -24   1   5      216.58       94.27     83.43 o 
 -23   1   5        9.41      119.12     77.79 o 
 -22   1   5       34.77       74.81     92.05 o 
 -21   1   5      988.56      972.09    156.40 o 
 -20   1   5      128.99       51.47     51.37 o 
 -19   1   5      862.13      954.35     75.54 o 
 -18   1   5       77.68       43.01     44.70 o 
 -17   1   5     1697.64     1560.53     87.71 o 
 -16   1   5      200.68      218.47     39.16 o 
 -15   1   5     1955.75     2049.07     71.94 o 
 -14   1   5     1097.58     1134.50     53.06 o 
 -13   1   5     1957.89     1977.78     65.45 o 
 -12   1   5     2678.90     2671.54     92.30 o 
 -11   1   5     1921.78     1889.98     50.55 o 
 -10   1   5     1777.24     1808.87     58.52 o 
  -9   1   5     3577.27     3498.80     62.56 o 
  -8   1   5     9931.06     9990.87    144.62 o 
  -7   1   5    11315.08    11220.55    121.58 o 
  -6   1   5     2230.06     2293.65     44.67 o 
  -5   1   5    10076.71    10558.58    112.08 o 
  -4   1   5    11762.37    11904.64    149.35 o 
  -3   1   5     6116.66     5730.56     88.12 o 
  -2   1   5      704.03      774.73     36.86 o 
  -1   1   5     3599.99     3359.28     86.15 o 
   0   1   5       15.37       41.05     28.72 o 
   1   1   5     3610.93     3304.07     93.88 o 
   2   1   5       96.33      126.23     37.18 o 
   3   1   5     8532.07     8681.08    161.90 o 
   4   1   5      398.10      468.92     50.74 o 
   5   1   5     7841.18     7937.67    158.55 o 
   6   1   5      713.69      796.64     63.81 o 
   7   1   5     9589.11     9806.28    187.28 o 
   8   1   5      381.41      419.03     59.12 o 
   9   1   5     4582.76     4451.21    130.16 o 
  10   1   5      375.06      493.09     69.28 o 
  11   1   5      347.50      260.54     64.85 o 
  12   1   5      573.77      608.60     80.36 o 
  13   1   5      709.87      768.94     86.06 o 
  14   1   5      132.51       63.71    102.85 o 
  15   1   5      220.07      179.64     67.98 o 
  16   1   5       83.46       29.70     67.64 o 
  17   1   5      137.07      210.91     73.99 o 
  18   1   5       59.43      185.76    172.81 o 
  19   1   5      399.51      437.00     81.58 o 
 -23   2   5      562.90      749.14     80.75 o 
 -22   2   5      551.41      556.74     72.16 o 
 -21   2   5      269.85      201.25     58.03 o 
 -20   2   5       78.50       61.66     49.76 o 
 -19   2   5      981.30      987.75     75.61 o 
 -18   2   5     1114.48     1104.01     77.21 o 
 -17   2   5     1902.18     2078.47     95.72 o 
 -16   2   5      290.57      424.70     75.01 o 
 -15   2   5      709.62      821.34     70.69 o 
 -14   2   5      458.57      384.51     49.96 o 
 -13   2   5     5326.25     5435.94     89.46 o 
 -12   2   5     1763.36     1663.90     70.08 o 
 -11   2   5     3987.78     3913.07     97.88 o 
 -10   2   5     1325.04     1189.13     64.56 o 
  -9   2   5     5087.51     5092.89     79.63 o 
  -8   2   5     2240.08     1969.68     61.27 o 
  -7   2   5     1307.98     1188.87     32.66 o 
  -6   2   5    16793.66    16912.39    148.29 o 
  -5   2   5     1349.89     1319.28     42.97 o 
  -4   2   5     5374.44     5278.22     83.38 o 
  -3   2   5       16.00       65.83     24.25 o 
  -2   2   5    11780.32    11391.46    144.17 o 
  -1   2   5      154.84      175.93     32.73 o 
   0   2   5     1896.21     1747.54     56.15 o 
   1   2   5     2444.11     2525.48     76.94 o 
   2   2   5     3258.35     3081.18     94.43 o 
   3   2   5      719.99      768.24     58.55 o 
   4   2   5     1637.25     1365.72     75.26 o 
   5   2   5       28.13       70.33     49.63 o 
   6   2   5      435.31      371.54     53.69 o 
   7   2   5       56.57       16.74     71.76 o 
   8   2   5     6895.03     7000.29    198.63 o 
   9   2   5      199.45      204.46     45.65 o 
  10   2   5     1397.55     1456.29     76.31 o 
  11   2   5      131.27       70.52     46.50 o 
  12   2   5     2671.77     2746.33     98.05 o 
  13   2   5     1654.88     1648.23    102.94 o 
  14   2   5      895.10      980.34     72.02 o 
  15   2   5     1808.86     1874.12     94.24 o 
  16   2   5      154.06      209.94     81.31 o 
  17   2   5      945.13      909.29     75.14 o 
  18   2   5      193.11      210.32     60.04 o 
  19   2   5      498.37      430.61    110.03 o 
 -23   3   5       53.33      -64.16     66.36 o 
 -22   3   5      361.82      387.34     68.47 o 
 -21   3   5       25.96       37.02     52.93 o 
 -20   3   5      981.82      778.00     74.94 o 
 -19   3   5      720.82      749.63     80.95 o 
 -18   3   5      301.25      182.77     52.43 o 
 -17   3   5       31.39       87.78     46.71 o 
 -16   3   5     4677.58     4704.24    199.15 o 
 -15   3   5       68.78      161.43     77.14 o 
 -14   3   5     4115.02     4145.31    106.38 o 
 -13   3   5     1751.69     1592.27     72.87 o 
 -12   3   5     1271.77     1201.96     62.67 o 
 -11   3   5     1155.33     1128.74     59.07 o 
 -10   3   5      244.92      259.73     27.44 o 
  -9   3   5     1577.40     1496.56     52.87 o 
  -8   3   5        4.04       39.81     15.31 o 
  -7   3   5     3392.25     3294.11     52.22 o 
  -6   3   5      713.03      754.35     29.75 o 
  -5   3   5     1283.86     1128.65     39.61 o 
  -4   3   5      120.85      149.77     21.91 o 
  -3   3   5     1304.82     1180.80     41.98 o 
  -2   3   5       33.72       26.41     19.17 o 
  -1   3   5     1386.26     1188.46     62.51 o 
   0   3   5        2.14       -8.40     23.52 o 
   1   3   5      375.09      529.25     38.62 o 
   2   3   5       59.59       58.87     26.77 o 
   3   3   5     1101.59      859.86     57.92 o 
   4   3   5        1.28       50.23     55.01 o 
   5   3   5     1523.70     1481.85     66.10 o 
   6   3   5       94.09      102.59     36.87 o 
   7   3   5      978.29      974.27     61.50 o 
   8   3   5        3.59      -25.76     69.78 o 
   9   3   5      126.10       81.00     44.15 o 
  10   3   5       92.63       54.09     45.71 o 
  11   3   5     1104.04     1140.11     72.27 o 
  12   3   5      182.10      199.38     58.43 o 
  13   3   5     1848.74     1824.36    135.18 o 
  14   3   5      463.72      512.56     65.56 o 
  15   3   5     2024.99     2157.56     95.64 o 
  16   3   5      303.60      256.74     58.44 o 
  17   3   5      569.55      444.22     68.29 o 
  18   3   5      248.95      330.69     66.50 o 
  19   3   5        2.16       50.21     60.61 o 
 -22   4   5      476.69      547.08     89.91 o 
 -21   4   5      266.12      131.16     91.49 o 
 -20   4   5       14.64      -46.59     63.98 o 
 -19   4   5        0.95        8.68     59.97 o 
 -18   4   5      344.49      224.43     87.85 o 
 -17   4   5      242.99      220.01     52.94 o 
 -16   4   5      154.65      139.31     61.32 o 
 -15   4   5        0.10        1.10     40.54 o 
 -14   4   5      207.13      190.95     46.04 o 
 -13   4   5        4.42       26.23     44.24 o 
 -12   4   5      551.43      496.89     51.11 o 
 -11   4   5       11.34      -15.08     35.27 o 
 -10   4   5      194.82      189.31     39.02 o 
  -9   4   5      252.32      302.60     40.66 o 
  -8   4   5       91.20      106.16     22.75 o 
  -7   4   5      491.01      608.30     29.27 o 
  -6   4   5     2169.33     2308.00     82.17 o 
  -5   4   5       99.30      135.78     24.24 o 
  -4   4   5      996.49     1060.60     42.55 o 
  -3   4   5       46.60       27.31     20.22 o 
  -2   4   5       82.73      111.07     22.23 o 
  -1   4   5      354.35      391.34     28.36 o 
   0   4   5       12.50       18.89     18.79 o 
   1   4   5      160.78      156.81     22.37 o 
   2   4   5      181.07      271.76     34.94 o 
   3   4   5      695.50      724.71     40.78 o 
   4   4   5        0.49        8.93     35.73 o 
   5   4   5       13.86        7.57     30.92 o 
   6   4   5        5.63      -19.77     41.05 o 
   7   4   5      123.78      121.22     43.38 o 
   8   4   5        1.54      -39.35     39.35 o 
   9   4   5      223.66      185.54     49.83 o 
  10   4   5       65.73       23.96     47.57 o 
  11   4   5      258.73      266.05     53.70 o 
  12   4   5        8.90       47.46     56.47 o 
  13   4   5      678.67      576.44     63.98 o 
  14   4   5       29.00       20.82     49.03 o 
  15   4   5      127.59      174.72     56.80 o 
  16   4   5      168.93      130.06     56.91 o 
  17   4   5       11.53      -20.76     53.25 o 
  18   4   5       21.68       30.52     59.56 o 
 -21   5   5        9.25       80.05     68.61 o 
 -20   5   5      224.21      267.24     74.67 o 
 -19   5   5       19.51       39.71     62.82 o 
 -18   5   5      703.11      784.02     91.02 o 
 -17   5   5      138.11      172.42     52.58 o 
 -16   5   5        3.84       46.87     44.06 o 
 -15   5   5       80.37      110.45     46.12 o 
 -14   5   5      269.95      324.20     73.88 o 
 -13   5   5     1056.51     1095.72     72.01 o 
 -12   5   5      591.50      551.82     56.21 o 
 -11   5   5     2622.21     2594.01     91.96 o 
 -10   5   5      450.86      521.41     53.26 o 
  -9   5   5     1031.33     1025.92     61.44 o 
  -8   5   5       88.95       67.33     34.94 o 
  -7   5   5     2485.49     2360.70     73.10 o 
  -6   5   5       49.34       33.22     25.99 o 
  -5   5   5     1191.12     1184.57     49.62 o 
  -4   5   5     4645.99     4788.79     85.45 o 
  -3   5   5      447.72      387.80     32.09 o 
  -2   5   5      485.82      461.35     33.35 o 
  -1   5   5     1300.42     1198.60     47.05 o 
   0   5   5       66.24       25.26     30.13 o 
   1   5   5      457.99      461.77     43.72 o 
   2   5   5        0.09       32.50     26.38 o 
   3   5   5     1790.22     1822.02     79.40 o 
   4   5   5      118.55      186.64     32.44 o 
   5   5   5      112.96      134.77     34.14 o 
   6   5   5      749.38      753.74     48.57 o 
   7   5   5      356.29      379.48     42.07 o 
   8   5   5        0.26      -36.64     36.64 o 
   9   5   5      667.77      659.18    109.70 o 
  10   5   5     2027.23     1913.64     90.23 o 
  11   5   5     1236.80     1195.49     79.06 o 
  12   5   5      315.48      306.10     56.30 o 
  13   5   5     1177.73     1339.29     84.98 o 
  14   5   5      222.20      183.73     57.07 o 
  15   5   5      330.44      435.17     67.83 o 
  16   5   5       92.60       35.25     57.67 o 
  17   5   5      408.85      432.07     68.64 o 
 -20   6   5       22.30      -76.38    160.26 o 
 -19   6   5       42.28       27.29     67.73 o 
 -18   6   5      245.38      274.73     74.24 o 
 -17   6   5     1000.66     1066.52     79.17 o 
 -16   6   5      462.17      502.59     62.90 o 
 -15   6   5      150.40       98.72     47.20 o 
 -14   6   5      562.08      580.09     61.13 o 
 -13   6   5      490.86      442.18     77.73 o 
 -12   6   5     1718.73     1767.50    125.18 o 
 -11   6   5      429.51      338.69     52.58 o 
 -10   6   5     1754.21     1722.71     81.75 o 
  -9   6   5     1214.09     1289.43     73.25 o 
  -8   6   5     3190.17     2996.12     98.41 o 
  -7   6   5     1216.64     1285.38     57.01 o 
  -6   6   5     2876.67     2837.00     99.60 o 
  -5   6   5       15.56       24.93     29.63 o 
  -4   6   5     3648.02     3497.57     79.80 o 
  -3   6   5     2409.17     2469.41     85.27 o 
  -2   6   5      728.39      740.82     93.71 o 
  -1   6   5      978.21     1072.63     59.28 o 
   0   6   5     2484.43     2479.64     82.95 o 
   1   6   5      622.21      589.16     41.67 o 
   2   6   5     1873.99     1861.06     65.99 o 
   3   6   5       16.31       48.56     31.93 o 
   4   6   5     1741.49     1770.98     67.36 o 
   5   6   5      146.86      133.97     36.18 o 
   6   6   5     2351.34     2336.18     90.07 o 
   7   6   5       88.07       39.39     68.23 o 
   8   6   5       31.38       51.80     41.63 o 
   9   6   5      319.72      183.91     97.47 o 
  10   6   5      133.21       26.90     49.75 o 
  11   6   5       15.51       49.47     50.77 o 
  12   6   5     1117.18     1060.19     79.92 o 
  13   6   5       71.61       79.08     57.75 o 
  14   6   5      608.65      587.50     78.15 o 
  15   6   5      321.19      393.51     93.32 o 
  16   6   5      343.58      291.04     66.93 o 
 -19   7   5      118.23      113.27     73.50 o 
 -18   7   5      353.67      366.75     85.92 o 
 -17   7   5      333.05      414.90     66.06 o 
 -16   7   5      160.27      145.63     55.82 o 
 -15   7   5      225.31      252.06     58.13 o 
 -14   7   5      154.98      188.57     63.90 o 
 -13   7   5     1149.10     1120.86     78.05 o 
 -12   7   5      372.32      412.98     58.09 o 
 -11   7   5      777.12      619.90     62.82 o 
 -10   7   5      496.63      579.12     77.30 o 
  -9   7   5     1823.31     1855.94     86.88 o 
  -8   7   5      366.46      340.58     52.85 o 
  -7   7   5     2084.77     1955.60     88.84 o 
  -6   7   5      108.92      105.60     36.35 o 
  -5   7   5     3491.81     3600.67     87.57 o 
  -4   7   5     1373.13     1486.32     84.06 o 
  -3   7   5     3094.51     2935.93     98.92 o 
  -2   7   5      266.74      322.25     48.05 o 
  -1   7   5      624.97      562.93     53.78 o 
   0   7   5      416.99      381.71     51.35 o 
   1   7   5      529.95      578.92     45.16 o 
   2   7   5        0.11       20.57     32.97 o 
   3   7   5     1241.61     1266.17     59.61 o 
   4   7   5        0.06        7.15     38.92 o 
   5   7   5      296.43      341.47     50.18 o 
   6   7   5      148.76      136.86     43.85 o 
   7   7   5      858.64      911.86    125.85 o 
   8   7   5       71.65      -40.68     40.68 o 
   9   7   5      668.47      787.94     80.86 o 
  10   7   5      945.39      817.07     86.06 o 
  11   7   5      596.39      611.59     71.31 o 
  12   7   5      467.26      518.46     69.66 o 
  13   7   5     1291.50     1138.25    106.77 o 
  14   7   5      111.94      112.06     58.38 o 
  15   7   5      674.30      726.51     80.63 o 
 -17   8   5      117.17      145.49     59.59 o 
 -16   8   5       18.43        6.48     55.78 o 
 -15   8   5      398.76      312.97     65.32 o 
 -14   8   5       22.64      -49.80     49.80 o 
 -13   8   5       19.01      -49.20     49.20 o 
 -12   8   5      149.80      139.54     52.20 o 
 -11   8   5       19.77        1.66     45.57 o 
 -10   8   5        0.50       71.17     47.54 o 
  -9   8   5      192.75      277.59     52.78 o 
  -8   8   5       84.49       61.16     43.82 o 
  -7   8   5       85.94       74.90     42.66 o 
  -6   8   5     2806.82     2806.37    116.74 o 
  -5   8   5      112.98      105.81     43.87 o 
  -4   8   5      439.24      485.13     55.55 o 
  -3   8   5      455.02      519.91     54.46 o 
  -2   8   5        0.25       16.59     38.75 o 
  -1   8   5      121.25      177.05     44.26 o 
   0   8   5       59.10       63.21     40.01 o 
   1   8   5      150.85      191.17     44.00 o 
   2   8   5       68.60       59.24     39.49 o 
   3   8   5        0.02       17.39     39.37 o 
   4   8   5        0.94       13.49     39.84 o 
   5   8   5       56.08      103.88     49.37 o 
   6   8   5      104.33      110.71     62.98 o 
   7   8   5       12.97      -38.84     74.00 o 
   8   8   5       33.12       16.51     45.27 o 
   9   8   5       66.13       -0.73     57.33 o 
  10   8   5       17.75       38.08     63.10 o 
  11   8   5        1.11       -5.02     53.89 o 
  12   8   5      448.18      477.64     73.68 o 
  13   8   5     1336.07     1047.74     86.59 o 
 -15   9   5      689.74      633.38     78.63 o 
 -14   9   5      103.53      164.58     60.91 o 
 -13   9   5      456.19      484.76     78.18 o 
 -12   9   5        8.28      -42.92     52.96 o 
 -11   9   5      794.30      770.54     75.85 o 
 -10   9   5       58.44       50.45     61.68 o 
  -9   9   5      740.77      822.11    104.65 o 
  -8   9   5     1764.66     1692.14    113.13 o 
  -7   9   5       17.59       24.66     56.16 o 
  -6   9   5      367.76      408.51     69.82 o 
  -5   9   5      929.69      979.73     88.79 o 
  -4   9   5       37.33       12.87     43.27 o 
  -3   9   5      472.27      448.94     61.62 o 
  -2   9   5        0.30       -6.35     41.34 o 
  -1   9   5      537.75      560.65     78.22 o 
   0   9   5       64.35      105.96    127.97 o 
   1   9   5      415.82      318.26    138.73 o 
   2   9   5        0.71       67.84    108.23 o 
   3   9   5      148.46      248.69     85.51 o 
   4   9   5       11.10      -41.98     42.05 o 
   5   9   5      303.62      393.01     76.50 o 
   6   9   5        4.99       -2.81     47.77 o 
   7   9   5     1732.96     1659.53    107.79 o 
   8   9   5       16.85       30.60     57.90 o 
   9   9   5       45.32       85.68     51.71 o 
  10   9   5       64.65      134.48     54.22 o 
  11   9   5      493.78      474.88     91.49 o 
 -12  10   5      641.40      809.80     99.10 o 
 -11  10   5      611.94      734.94     94.12 o 
 -10  10   5     1399.56     1274.63    130.96 o 
  -9  10   5     1627.11     1669.79    118.58 o 
  -8  10   5      318.70      404.70     74.14 o 
  -7  10   5       48.65       11.66     59.47 o 
  -6  10   5     1169.72     1187.45     98.84 o 
  -5  10   5       45.09       51.44     61.65 o 
  -4  10   5       99.91      255.93    106.44 o 
  -3  10   5       14.42       78.10     69.20 o 
  -2  10   5     1092.26     1134.21    110.62 o 
  -1  10   5        2.01       88.08    133.35 o 
   0  10   5     1131.57     1099.16    102.91 o 
   1  10   5       98.66       55.95     65.34 o 
   2  10   5      786.48      746.36     91.14 o 
   3  10   5      115.99      142.21     70.93 o 
   4  10   5      230.72      222.00     74.04 o 
   5  10   5        9.96      -19.96     65.82 o 
   6  10   5      318.44      288.25     84.31 o 
   7  10   5       10.92      -34.69     70.47 o 
  -6  11   5      513.82      398.25    125.57 o 
  -5  11   5      210.07      420.97    124.38 o 
  -4  11   5      644.47      719.96    141.12 o 
  -3  11   5       76.17       41.86    111.22 o 
  -2  11   5      158.52      257.29     80.76 o 
  -1  11   5      492.44      574.81     91.23 o 
   0  11   5       49.89      143.51    113.61 o 
   1  11   5      692.31      840.35    191.95 o 
 -24   0   6      475.91      557.31    148.30 o 
 -23   0   6     1077.36      944.80    161.45 o 
 -22   0   6      116.25      273.87    121.99 o 
 -21   0   6     2227.57     1893.18    198.53 o 
 -20   0   6      674.47      554.92    125.57 o 
 -19   0   6     2709.76     2777.92    124.68 o 
 -18   0   6      597.24      512.09     69.14 o 
 -17   0   6     1888.54     2060.14    108.28 o 
 -16   0   6       13.31       35.85     47.97 o 
 -15   0   6     1332.55     1356.63     87.74 o 
 -14   0   6     2621.43     2612.29    129.16 o 
 -13   0   6     4402.36     4537.06    134.54 o 
 -12   0   6     1552.24     1651.06     89.92 o 
 -11   0   6     1508.63     1376.53    108.83 o 
 -10   0   6       59.05       29.90     45.45 o 
  -9   0   6     7833.73     7401.69    208.09 o 
  -8   0   6      191.47      307.04     32.30 o 
  -7   0   6     9169.32     8987.52    230.82 o 
  -6   0   6      322.39      553.97     43.05 o 
  -5   0   6     5063.53     4881.08    107.44 o 
  -4   0   6     4399.05     4540.84    186.57 o 
  -3   0   6    14636.81    15543.68    315.73 o 
  -2   0   6    17654.38    17943.94    356.39 o 
  -1   0   6     2275.66     2396.67    111.22 o 
   0   0   6      123.73       -1.20     46.64 o 
   1   0   6      483.51      371.94     63.38 o 
   2   0   6      946.08      908.92     87.30 o 
   3   0   6     4204.75     4244.40    160.26 o 
   4   0   6      705.26      693.65     84.91 o 
   5   0   6     2843.90     3001.82    149.49 o 
   6   0   6      407.60      416.19     88.50 o 
   7   0   6     2176.05     2168.25    149.49 o 
   8   0   6      324.60      160.26     87.30 o 
   9   0   6      948.52     1109.84    130.36 o 
  10   0   6     2258.46     2131.17    162.65 o 
  11   0   6      561.89      503.49    108.83 o 
  12   0   6     3225.72     3334.29    182.98 o 
  13   0   6       31.36      -34.68     87.30 o 
  14   0   6      719.56      694.84    116.01 o 
  15   0   6      416.29      519.04    113.61 o 
  16   0   6      906.41      662.55    126.77 o 
  17   0   6      358.84      288.22    106.44 o 
  18   0   6      988.45     1139.73    150.69 o 
 -23   1   6      254.98      157.49     92.09 o 
 -22   1   6     1031.92     1108.25    118.81 o 
 -21   1   6        9.99       48.38     53.41 o 
 -20   1   6      524.92      585.24    109.19 o 
 -19   1   6       16.71       65.34     47.83 o 
 -18   1   6       31.23       18.28     44.59 o 
 -17   1   6      306.87      308.01     52.67 o 
 -16   1   6      478.79      441.67     45.53 o 
 -15   1   6      688.97      737.21     49.96 o 
 -14   1   6     1758.32     1822.87     68.83 o 
 -13   1   6        3.92       21.57     37.76 o 
 -12   1   6     4533.28     4594.32    102.79 o 
 -11   1   6     1095.14     1063.27     42.59 o 
 -10   1   6      987.83      920.26     39.10 o 
  -9   1   6      300.71      286.66     27.88 o 
  -8   1   6     3194.27     3204.61     56.96 o 
  -7   1   6     2043.06     2046.59     46.68 o 
  -6   1   6     4890.91     4671.64     70.63 o 
  -5   1   6     5669.03     5802.67    115.48 o 
  -4   1   6     6040.27     5892.88     94.74 o 
  -3   1   6     3962.23     3860.43    144.71 o 
  -2   1   6    10821.66    10761.57    146.75 o 
  -1   1   6       72.18       78.82     34.55 o 
   0   1   6     4516.50     4528.01    112.46 o 
   1   1   6      617.87      636.83     60.99 o 
   2   1   6      462.29      358.20     48.62 o 
   3   1   6      204.22      189.98     44.39 o 
   4   1   6      259.33      358.99     82.52 o 
   5   1   6      136.63      265.39     51.16 o 
   6   1   6      396.18      361.85     57.89 o 
   7   1   6     1302.95     1268.13    118.40 o 
   8   1   6      840.18      813.53     76.05 o 
   9   1   6     4481.91     4580.48    141.19 o 
  10   1   6      147.62      171.97     64.12 o 
  11   1   6     2244.60     2211.67    115.71 o 
  12   1   6       44.74       37.07     74.15 o 
  13   1   6      596.17      533.23     90.29 o 
  14   1   6       61.20       25.65     68.48 o 
  15   1   6      859.88      888.45    107.63 o 
  16   1   6       71.52      -48.60     63.64 o 
  17   1   6      916.55      867.13     94.29 o 
  18   1   6      128.67       57.59     71.87 o 
 -23   2   6       20.00       40.14     56.84 o 
 -22   2   6       49.11       78.21     55.57 o 
 -21   2   6       11.69       17.59     53.12 o 
 -20   2   6        6.55       38.08     48.82 o 
 -19   2   6      254.74      309.82     57.52 o 
 -18   2   6     3526.57     3447.14    118.52 o 
 -17   2   6     1863.82     1893.89    124.20 o 
 -16   2   6     1023.23     1008.28     72.08 o 
 -15   2   6      460.99      506.65     68.76 o 
 -14   2   6      414.05      490.92     76.54 o 
 -13   2   6       43.83       17.31     31.15 o 
 -12   2   6      575.57      620.41     51.27 o 
 -11   2   6       26.78       37.24     24.05 o 
 -10   2   6      598.60      700.21     37.63 o 
  -9   2   6        0.50       -9.05     20.20 o 
  -8   2   6        1.26      -13.79     13.79 o 
  -7   2   6      238.09      316.97     22.52 o 
  -6   2   6      328.58      290.21     23.35 o 
  -5   2   6     1100.89     1174.59     45.28 o 
  -4   2   6      421.97      456.71     33.06 o 
  -3   2   6     2190.47     2344.91     62.77 o 
  -2   2   6      532.58      576.89     38.25 o 
  -1   2   6      423.15      447.68     36.42 o 
   0   2   6        0.14      -15.05     56.21 o 
   1   2   6       61.48      147.86     41.80 o 
   2   2   6      146.35       95.44     77.74 o 
   3   2   6      263.23      248.44     48.00 o 
   4   2   6      509.52      484.81     83.12 o 
   5   2   6      224.16      378.62     56.00 o 
   6   2   6        9.06       45.78     50.31 o 
   7   2   6      849.93      916.14     78.52 o 
   8   2   6       35.21      -44.85     53.28 o 
   9   2   6       14.00       84.31     59.20 o 
  10   2   6        0.61      -32.47     60.78 o 
  11   2   6      113.48       95.87     78.93 o 
  12   2   6      759.36      691.94    107.63 o 
  13   2   6      370.26      332.85     71.02 o 
  14   2   6       66.65      156.63     75.34 o 
  15   2   6      595.72      610.30     86.60 o 
  16   2   6        0.76       94.19     73.38 o 
  17   2   6      343.12      270.16     77.29 o 
  18   2   6        3.12      -68.92     68.92 o 
 -23   3   6       22.97      126.96     61.50 o 
 -22   3   6      196.45      177.73     61.01 o 
 -21   3   6       34.70       13.59     81.00 o 
 -20   3   6      239.47      166.78     56.67 o 
 -19   3   6      174.93       95.60     50.24 o 
 -18   3   6     1196.35     1298.41     84.78 o 
 -17   3   6       13.07        2.96     44.62 o 
 -16   3   6      111.06       64.84     56.89 o 
 -15   3   6      429.27      318.88     65.17 o 
 -14   3   6       66.14      120.90     55.91 o 
 -13   3   6      147.21      188.49     41.08 o 
 -12   3   6      603.13      707.30     53.43 o 
 -11   3   6      879.06      966.06     57.73 o 
 -10   3   6     3283.30     3399.72     73.57 o 
  -9   3   6      518.31      603.08     39.28 o 
  -8   3   6     3747.84     3732.79     74.89 o 
  -7   3   6     1283.18     1285.74     44.86 o 
  -6   3   6      485.16      465.01     29.69 o 
  -5   3   6        7.54       17.94     19.12 o 
  -4   3   6     2899.85     2901.13     60.64 o 
  -3   3   6     4972.44     4971.38     91.42 o 
  -2   3   6     3243.36     3191.45     75.14 o 
  -1   3   6     1360.65     1281.08    119.47 o 
   0   3   6     1182.38     1119.84     65.22 o 
   1   3   6      783.80      772.09     54.85 o 
   2   3   6     1010.47     1037.27     55.21 o 
   3   3   6     1638.08     1522.58     85.46 o 
   4   3   6      448.83      445.30     59.76 o 
   5   3   6     1278.07     1270.50     86.31 o 
   6   3   6      843.06      743.81     74.67 o 
   7   3   6     1163.66     1153.07     88.34 o 
   8   3   6      162.56      107.67     61.10 o 
   9   3   6      217.04      296.17    132.15 o 
  10   3   6      130.24       38.92     62.96 o 
  11   3   6     1525.52     1595.03    105.45 o 
  12   3   6      969.85     1107.31     95.11 o 
  13   3   6     1716.41     1719.65    113.17 o 
  14   3   6      200.57      185.97     69.34 o 
  15   3   6      986.66     1065.60    120.79 o 
  16   3   6       68.22      138.20     73.96 o 
  17   3   6      477.76      444.96     89.21 o 
  18   3   6       66.56       47.34     77.29 o 
 -22   4   6       66.02       95.22     69.97 o 
 -21   4   6       27.38       46.72     54.90 o 
 -20   4   6       32.47       76.45     53.94 o 
 -19   4   6     2462.15     2518.59    111.68 o 
 -18   4   6     1000.28      904.37     74.44 o 
 -17   4   6      907.90      911.31     89.61 o 
 -16   4   6      339.43      327.71     83.72 o 
 -15   4   6     2312.35     2099.73    116.66 o 
 -14   4   6      635.08      560.91     84.85 o 
 -13   4   6     2424.75     2579.81     94.28 o 
 -12   4   6       20.88       -2.04     38.88 o 
 -11   4   6     1942.23     2039.49     83.52 o 
 -10   4   6        4.75      -18.75     35.09 o 
  -9   4   6     5810.92     5772.74    119.45 o 
  -8   4   6      325.96      314.27     33.09 o 
  -7   4   6     5757.64     5652.86    109.79 o 
  -6   4   6      444.51      405.68     32.38 o 
  -5   4   6     2835.41     2687.63     89.59 o 
  -4   4   6        5.04       27.49     22.27 o 
  -3   4   6     5618.72     5140.32     84.62 o 
  -2   4   6     4333.99     4211.39     76.75 o 
  -1   4   6     3447.61     3365.71     69.17 o 
   0   4   6     3688.49     3710.74     88.38 o 
   1   4   6     2586.02     2584.52     77.30 o 
   2   4   6     3105.11     3111.81    125.45 o 
   3   4   6     2909.10     2926.25     86.24 o 
   4   4   6      440.59      529.61     62.25 o 
   5   4   6      622.50      689.35    134.54 o 
   6   4   6      584.39      487.00    147.70 o 
   7   4   6      588.14      634.13     61.41 o 
   8   4   6      387.34      445.08     58.99 o 
   9   4   6      653.02      664.17     66.62 o 
  10   4   6      371.62      378.07     79.74 o 
  11   4   6     1074.05     1097.52    130.71 o 
  12   4   6      560.96      677.29     68.78 o 
  13   4   6      657.29      522.14     64.91 o 
  14   4   6      561.93      685.08     71.27 o 
  15   4   6        5.88       86.67     56.41 o 
  16   4   6     1006.67      957.89    112.46 o 
  17   4   6      104.47      139.15     62.82 o 
 -21   5   6       59.03       39.03     68.91 o 
 -20   5   6      859.38      730.84     93.96 o 
 -19   5   6       23.05       50.88     64.12 o 
 -18   5   6      511.58      527.99    118.53 o 
 -17   5   6      240.04      233.62     67.41 o 
 -16   5   6      124.08      134.20     67.57 o 
 -15   5   6      168.55      154.67     46.39 o 
 -14   5   6     1788.10     1775.17     84.73 o 
 -13   5   6      123.10      100.26     43.73 o 
 -12   5   6     3528.69     3554.65    171.03 o 
 -11   5   6       45.28       70.92     44.73 o 
 -10   5   6     5239.84     5063.54    120.16 o 
  -9   5   6      405.90      478.20     51.17 o 
  -8   5   6     2108.08     1912.39     82.53 o 
  -7   5   6       16.93       28.22     35.59 o 
  -6   5   6     1958.97     1945.81     62.87 o 
  -5   5   6       24.73       52.10     28.72 o 
  -4   5   6      646.65      701.06     43.57 o 
  -3   5   6     1263.17     1330.60     52.72 o 
  -2   5   6     1570.42     1563.89     56.68 o 
  -1   5   6     2449.67     2301.58     94.57 o 
   0   5   6     2076.51     2126.91     76.32 o 
   1   5   6      886.02      899.86     56.54 o 
   2   5   6     1224.04     1328.45     75.77 o 
   3   5   6      611.88      586.99     52.69 o 
   4   5   6      170.11      155.69     43.49 o 
   5   5   6      169.28      206.76     39.24 o 
   6   5   6      709.55      631.07     56.83 o 
   7   5   6      765.25      802.87     56.72 o 
   8   5   6        4.91      -37.90     37.90 o 
   9   5   6      460.40      499.07     61.48 o 
  10   5   6      358.74      369.75     56.49 o 
  11   5   6       20.82      -44.53     44.53 o 
  12   5   6      214.36      179.84     86.08 o 
  13   5   6      377.89      534.72    140.69 o 
  14   5   6        9.06       67.02     58.64 o 
  15   5   6      319.73      347.90    104.83 o 
  16   5   6       63.02       26.20     59.76 o 
 -20   6   6       17.49       11.87     68.39 o 
 -19   6   6        3.24      -62.82     62.82 o 
 -18   6   6       78.91       28.70     93.88 o 
 -17   6   6        4.85        0.22     60.03 o 
 -16   6   6       12.82      -27.73     45.63 o 
 -15   6   6       29.29       -5.11     43.74 o 
 -14   6   6      148.56      149.00     47.38 o 
 -13   6   6      143.55       80.77     45.36 o 
 -12   6   6      587.24      538.61     59.30 o 
 -11   6   6      383.39      342.99     53.74 o 
 -10   6   6       17.05        7.75     42.14 o 
  -9   6   6      483.17      468.17     59.61 o 
  -8   6   6      238.73      127.48     44.05 o 
  -7   6   6       19.99        0.07     38.24 o 
  -6   6   6       17.85       65.66     34.49 o 
  -5   6   6      535.46      611.20     44.55 o 
  -4   6   6      203.31      200.40     35.20 o 
  -3   6   6      155.00      124.43     41.33 o 
  -2   6   6      719.14      707.41     54.18 o 
  -1   6   6       10.26        9.73     36.74 o 
   0   6   6      898.46      842.41     58.62 o 
   1   6   6       75.35       18.31     38.94 o 
   2   6   6       53.75       43.60     39.90 o 
   3   6   6       28.90      -39.37     39.37 o 
   4   6   6        3.82       47.80     34.47 o 
   5   6   6       18.52       38.38     34.27 o 
   6   6   6      223.11      318.16     51.24 o 
   7   6   6      453.95      460.22     54.22 o 
   8   6   6       50.97       29.23     45.42 o 
   9   6   6        4.53      -24.34     61.63 o 
  10   6   6       37.02       34.15     50.40 o 
  11   6   6        0.53       44.66     57.69 o 
  12   6   6       14.57       49.90     53.96 o 
  13   6   6        1.08      -19.17     55.09 o 
  14   6   6       10.62       45.32     57.52 o 
  15   6   6        1.53      -55.49     55.49 o 
 -18   7   6      196.81      144.16     72.85 o 
 -17   7   6       18.25      -14.91     60.78 o 
 -16   7   6      926.33     1018.11     81.40 o 
 -15   7   6       76.11      -10.54     92.13 o 
 -14   7   6     1586.85     1614.79     91.05 o 
 -13   7   6      819.41      825.78     70.40 o 
 -12   7   6      429.54      398.57     58.50 o 
 -11   7   6      474.85      348.66     55.57 o 
 -10   7   6      666.56      609.31     62.55 o 
  -9   7   6       56.67       89.83     44.14 o 
  -8   7   6      597.38      632.12     60.06 o 
  -7   7   6      583.93      595.66     58.02 o 
  -6   7   6     2721.14     2805.58     96.35 o 
  -5   7   6      262.61      264.30     68.50 o 
  -4   7   6     1785.02     1645.61     78.59 o 
  -3   7   6        1.78        7.87     40.22 o 
  -2   7   6     1864.52     1910.34     85.00 o 
  -1   7   6      488.29      444.67     51.76 o 
   0   7   6     1048.97     1047.24    101.38 o 
   1   7   6       47.86       23.65     67.87 o 
   2   7   6      507.96      595.75     67.41 o 
   3   7   6      859.36      865.02     61.71 o 
   4   7   6        2.07      -12.23     38.58 o 
   5   7   6      413.34      384.10     51.41 o 
   6   7   6      456.33      494.14     57.77 o 
   7   7   6        6.37       11.48     43.42 o 
   8   7   6      130.69      131.02     50.30 o 
   9   7   6      282.10      345.02     72.67 o 
  10   7   6     1116.20      997.74     81.37 o 
  11   7   6       84.10      113.82    122.57 o 
  12   7   6       59.21      112.91     59.74 o 
  13   7   6      188.96      135.13     61.74 o 
 -17   8   6      880.82      951.51     85.98 o 
 -16   8   6       62.49       54.24     76.01 o 
 -15   8   6      722.23      830.25     81.24 o 
 -14   8   6       91.95       62.90     53.06 o 
 -13   8   6     1698.55     1608.16     96.07 o 
 -12   8   6       85.75       54.81     51.86 o 
 -11   8   6      654.34      749.67     70.21 o 
 -10   8   6       54.72       53.37     52.26 o 
  -9   8   6     1162.54     1284.63     79.83 o 
  -8   8   6      750.28      800.79     81.70 o 
  -7   8   6     5582.92     5462.32    160.37 o 
  -6   8   6     1400.76     1506.82     98.76 o 
  -5   8   6     2613.59     2592.36    116.25 o 
  -4   8   6      428.61      528.52     55.54 o 
  -3   8   6       14.64      -10.09     39.14 o 
  -2   8   6     1077.61     1103.55     68.98 o 
  -1   8   6      294.09      353.36     50.14 o 
   0   8   6      133.10      177.68     46.63 o 
   1   8   6      787.97      852.67     84.96 o 
   2   8   6      428.18      540.60     93.88 o 
   3   8   6      724.44      658.49     62.02 o 
   4   8   6     1058.88     1046.83     72.37 o 
   5   8   6     1190.75     1099.19    128.57 o 
   6   8   6      639.51      655.35     64.67 o 
   7   8   6      331.29      380.66    103.65 o 
   8   8   6     1296.47     1313.03     86.29 o 
   9   8   6        1.45       45.24     50.52 o 
  10   8   6      891.36      895.00    113.22 o 
  11   8   6       13.54      122.65     59.05 o 
  12   8   6      162.67       49.75     74.24 o 
 -14   9   6      199.85      217.86     63.99 o 
 -13   9   6        0.48        2.14     70.13 o 
 -12   9   6      331.09      418.21     65.87 o 
 -11   9   6      193.54      192.91     68.73 o 
 -10   9   6      744.98      836.14     90.70 o 
  -9   9   6     1179.63     1185.05     99.25 o 
  -8   9   6      904.84      920.47     88.20 o 
  -7   9   6      369.32      399.75     73.70 o 
  -6   9   6      518.22      525.11     74.89 o 
  -5   9   6       88.40       81.27     55.98 o 
  -4   9   6      461.46      554.48    190.15 o 
  -3   9   6     1070.57     1182.88    113.34 o 
  -2   9   6      311.07      328.76     53.85 o 
  -1   9   6      498.47      511.52     79.37 o 
   0   9   6      321.69      368.86     72.71 o 
   1   9   6      481.24      545.75    151.29 o 
   2   9   6        2.44       20.53     59.40 o 
   3   9   6      641.21      662.33    139.33 o 
   4   9   6        2.16       84.12     48.69 o 
   5   9   6      263.23      264.71     55.40 o 
   6   9   6        7.68       74.68     69.75 o 
   7   9   6      481.27      686.95     72.01 o 
   8   9   6      156.31       69.61     54.68 o 
   9   9   6      258.89      297.32     63.15 o 
 -11  10   6       97.89       80.13     94.48 o 
 -10  10   6        1.01       -2.92     63.15 o 
  -9  10   6        0.26        9.77     62.34 o 
  -8  10   6      390.14      461.61     79.16 o 
  -7  10   6      229.85      249.02    120.19 o 
  -6  10   6      125.12       99.22     64.07 o 
  -5  10   6        9.40       74.31     75.34 o 
  -4  10   6       54.58      205.70    107.63 o 
  -3  10   6       28.32      -31.09     84.91 o 
  -2  10   6        1.97       55.00     65.90 o 
  -1  10   6       22.47      118.50     97.47 o 
   0  10   6      284.16      273.95     74.84 o 
   1  10   6       41.57      -68.77     99.86 o 
   2  10   6       39.60      106.44     67.65 o 
   3  10   6        9.48      -19.14     66.97 o 
   4  10   6        9.59       17.18     68.91 o 
   5  10   6       76.53      110.81     68.25 o 
 -23   1   7       85.70       95.21     81.13 o 
 -22   1   7      259.72      191.35     84.57 o 
 -21   1   7      211.23      152.43    114.04 o 
 -20   1   7      624.54      513.61    106.42 o 
 -19   1   7      625.07      558.52     65.90 o 
 -18   1   7      258.76      208.62     55.69 o 
 -17   1   7      259.58      242.23     51.20 o 
 -16   1   7     1397.09     1549.29     69.37 o 
 -15   1   7      518.26      572.31     49.89 o 
 -14   1   7       21.34        0.22     36.85 o 
 -13   1   7      705.06      668.10     53.68 o 
 -12   1   7      215.00      190.51     39.89 o 
 -11   1   7      165.95      201.97     43.88 o 
 -10   1   7      682.12      684.86     40.55 o 
  -9   1   7     1227.93     1180.47     49.95 o 
  -8   1   7     5391.78     5319.61    191.98 o 
  -7   1   7      371.53      438.54     29.14 o 
  -6   1   7      514.24      458.93     38.69 o 
  -5   1   7     1281.90     1594.87     52.54 o 
  -4   1   7     4277.60     4089.92     87.32 o 
  -3   1   7      261.38      299.78     35.88 o 
  -2   1   7       13.21      -15.15     28.20 o 
  -1   1   7     3117.69     3619.58    107.24 o 
   0   1   7     3948.65     3929.71    110.74 o 
   1   1   7        3.41       30.83     41.85 o 
   2   1   7     3145.61     2909.82    104.86 o 
   3   1   7        0.76      -16.49     45.24 o 
   4   1   7      580.88      444.03     64.20 o 
   5   1   7       25.14      -40.59     63.98 o 
   6   1   7      257.75      150.99     72.35 o 
   7   1   7        4.01       -5.79     56.19 o 
   8   1   7       22.17       35.95     60.02 o 
   9   1   7        1.19      -58.28     58.28 o 
  10   1   7       33.69      100.63     66.37 o 
  11   1   7       11.39       51.44     68.17 o 
  12   1   7       31.98       16.37     64.12 o 
  13   1   7      315.57      299.60    102.25 o 
  14   1   7      282.66      341.86     78.59 o 
  15   1   7       92.32       89.46     74.84 o 
  16   1   7      422.35      540.26     91.23 o 
  17   1   7      653.12      814.26    132.75 o 
 -23   2   7      218.74      262.37     65.20 o 
 -22   2   7      350.43      507.91     71.54 o 
 -21   2   7      115.51      124.50     55.72 o 
 -20   2   7      421.26      522.85     68.10 o 
 -19   2   7       37.10       59.78     49.72 o 
 -18   2   7       44.04       38.34     46.09 o 
 -17   2   7     2605.49     2717.20    106.47 o 
 -16   2   7      388.69      450.00     68.67 o 
 -15   2   7     4565.44     4452.30    149.13 o 
 -14   2   7     2095.50     2395.76    312.14 o 
 -13   2   7     1995.94     1942.77     80.77 o 
 -12   2   7       37.09       35.76     34.97 o 
 -11   2   7     3149.72     3149.92     86.71 o 
 -10   2   7      186.43      143.10     35.39 o 
  -9   2   7     4102.70     3920.84     79.02 o 
  -8   2   7       25.50       39.39     27.02 o 
  -7   2   7     3707.01     3408.48     63.84 o 
  -6   2   7      274.11      244.97     26.35 o 
  -5   2   7     4138.03     3937.21     80.94 o 
  -4   2   7     2270.94     2622.42     93.52 o 
  -3   2   7     4839.83     4743.53     92.77 o 
  -2   2   7      661.16      661.25     54.58 o 
  -1   2   7     4342.96     4203.41    126.21 o 
   0   2   7      117.76      196.79     45.80 o 
   1   2   7    11998.60    11794.02    209.78 o 
   2   2   7      687.92      735.13     67.40 o 
   3   2   7     3818.00     3867.27    122.41 o 
   4   2   7      413.76      475.38     65.82 o 
   5   2   7     2381.39     2771.09    114.93 o 
   6   2   7       59.61      142.67     60.82 o 
   7   2   7     3580.54     3643.80    142.32 o 
   8   2   7       39.92        6.26     60.42 o 
   9   2   7     1057.95     1105.68     95.07 o 
  10   2   7       67.02       32.15     66.37 o 
  11   2   7      438.12      440.84     77.37 o 
  12   2   7      111.98       69.38     69.10 o 
  13   2   7      235.06      273.00     78.16 o 
  14   2   7      221.96      316.95     84.14 o 
  15   2   7     1196.46     1191.34    110.62 o 
  16   2   7       22.52      109.37     78.09 o 
  17   2   7      646.09      648.93     94.66 o 
 -22   3   7       14.81       41.40     54.41 o 
 -21   3   7      777.14      633.47     76.30 o 
 -20   3   7       15.73       -4.36     50.29 o 
 -19   3   7      647.29      704.23     71.97 o 
 -18   3   7     1515.12     1480.03     91.30 o 
 -17   3   7        4.38       53.94     56.16 o 
 -16   3   7     1082.39     1065.57     90.80 o 
 -15   3   7       37.71       87.65     64.58 o 
 -14   3   7      637.45      697.23     80.66 o 
 -13   3   7      170.18      189.76     57.15 o 
 -12   3   7      996.91     1112.37     63.46 o 
 -11   3   7       22.41       25.60     28.01 o 
 -10   3   7     2030.45     1909.42     91.63 o 
  -9   3   7      746.56      840.77     49.71 o 
  -8   3   7     2067.03     2049.06     65.29 o 
  -7   3   7        9.15      -19.20     19.90 o 
  -6   3   7     3832.54     3626.97     92.96 o 
  -5   3   7      494.77      510.88     39.06 o 
  -4   3   7     3934.38     3782.76     89.36 o 
  -3   3   7      273.62      294.21     35.61 o 
  -2   3   7     9761.68     9729.25    145.95 o 
  -1   3   7       14.68        1.30     34.93 o 
   0   3   7     3611.11     3848.46    109.96 o 
   1   3   7      409.16      394.00     72.95 o 
   2   3   7     9379.79     9228.60    186.68 o 
   3   3   7       47.20      -13.43     88.50 o 
   4   3   7     2695.04     2608.50    114.06 o 
   5   3   7        4.81      -42.95     54.42 o 
   6   3   7     1357.13     1297.02    221.85 o 
   7   3   7       10.21       88.96     66.35 o 
   8   3   7      626.86      729.92    168.63 o 
   9   3   7      310.72      355.82     73.82 o 
  10   3   7     1466.62     1390.87    101.47 o 
  11   3   7      527.45      539.59    134.54 o 
  12   3   7      727.64      724.52     88.71 o 
  13   3   7      482.26      553.90    124.38 o 
  14   3   7       88.48       45.55     71.02 o 
  15   3   7       80.45      176.75     91.49 o 
  16   3   7      164.31      142.66     82.24 o 
 -22   4   7        0.02       -6.47     56.63 o 
 -21   4   7       34.69       52.13     56.46 o 
 -20   4   7      396.55      377.07     65.87 o 
 -19   4   7        0.35        3.47     50.81 o 
 -18   4   7      126.96       88.33    138.13 o 
 -17   4   7      313.79      241.25     67.73 o 
 -16   4   7      345.60      334.93    122.58 o 
 -15   4   7        1.05        8.75     53.63 o 
 -14   4   7      500.84      443.43     70.93 o 
 -13   4   7      776.99      715.69     60.44 o 
 -12   4   7      772.84      797.56     61.64 o 
 -11   4   7       99.30       84.23     40.24 o 
 -10   4   7      799.23      826.87     58.89 o 
  -9   4   7        1.76      -11.98     66.80 o 
  -8   4   7      715.13      849.25     47.45 o 
  -7   4   7        7.71      -18.46     30.83 o 
  -6   4   7       82.75      113.85     27.66 o 
  -5   4   7        4.86       -0.56     25.12 o 
  -4   4   7      114.69      106.47     28.20 o 
  -3   4   7       53.05       21.72     33.14 o 
  -2   4   7        0.21       27.52     26.40 o 
  -1   4   7      176.51      207.29     31.74 o 
   0   4   7     2832.60     2782.70    140.16 o 
   1   4   7     1657.67     1686.20     81.73 o 
   2   4   7     2428.99     2411.35     85.12 o 
   3   4   7       20.10       34.25     71.76 o 
   4   4   7        6.38       56.88     46.77 o 
   5   4   7       13.81       63.57     59.93 o 
   6   4   7      115.81       12.65    126.77 o 
   7   4   7       69.36      135.33     65.90 o 
   8   4   7      484.78      492.45     83.12 o 
   9   4   7       45.58       51.92     60.96 o 
  10   4   7       85.83       46.64    124.98 o 
  11   4   7        9.87       55.63    122.58 o 
  12   4   7      111.78      122.94     73.51 o 
  13   4   7       14.83       -1.57     67.08 o 
  14   4   7      126.58      213.45     78.98 o 
  15   4   7       35.79       61.86     76.10 o 
  16   4   7      168.78       65.78     78.09 o 
 -21   5   7      190.68      231.84     88.50 o 
 -20   5   7       13.00      116.19     70.83 o 
 -19   5   7      577.72      691.38    116.73 o 
 -18   5   7      132.23      145.23     90.89 o 
 -17   5   7      699.88      545.36     84.31 o 
 -16   5   7      260.41      308.20     82.52 o 
 -15   5   7       81.41       69.20     61.59 o 
 -14   5   7      866.15      856.82     66.95 o 
 -13   5   7      476.40      496.08     56.84 o 
 -12   5   7     1572.61     1446.60    197.44 o 
 -11   5   7     1136.61     1055.34    103.61 o 
 -10   5   7     1089.60     1049.75     68.56 o 
  -9   5   7      579.10      600.54     57.06 o 
  -8   5   7     3412.09     3574.41    104.95 o 
  -7   5   7        7.35      -10.88     59.73 o 
  -6   5   7     3220.25     3229.90    141.14 o 
  -5   5   7      277.31      350.94     37.19 o 
  -4   5   7     1546.96     1627.97     60.47 o 
  -3   5   7      187.71      175.27     33.35 o 
  -2   5   7     4366.81     4283.69    111.58 o 
  -1   5   7     2190.22     2025.37     88.10 o 
   0   5   7     2885.47     2938.82     90.95 o 
   1   5   7       29.10       20.07     38.62 o 
   2   5   7     2805.23     2848.06     93.65 o 
   3   5   7      129.29      128.04     43.42 o 
   4   5   7      691.06      731.11     61.18 o 
   5   5   7      148.88      154.43     60.02 o 
   6   5   7      766.22      867.69     69.27 o 
   7   5   7      399.82      369.89     76.88 o 
   8   5   7      287.28      349.13     57.93 o 
   9   5   7       19.26       32.02     66.19 o 
  10   5   7     1047.30      956.31     95.86 o 
  11   5   7       20.25       82.55     69.58 o 
  12   5   7      544.77      724.26    117.20 o 
  13   5   7      858.00      747.99     98.67 o 
  14   5   7      629.10      597.38    130.96 o 
  15   5   7      177.63      149.69     76.79 o 
 -19   6   7      327.42      374.65     86.11 o 
 -18   6   7      314.46      329.64     76.43 o 
 -17   6   7      465.21      444.68    130.96 o 
 -16   6   7      260.01      256.70     72.20 o 
 -15   6   7      277.06      371.67    111.69 o 
 -14   6   7      690.55      685.98     65.63 o 
 -13   6   7     1839.57     1803.46     88.43 o 
 -12   6   7      809.72      857.12    101.11 o 
 -11   6   7     1585.16     1538.48     82.78 o 
 -10   6   7     2623.90     2629.00    109.58 o 
  -9   6   7     1069.29      964.67     70.93 o 
  -8   6   7      835.15      909.68     64.81 o 
  -7   6   7     2214.21     2161.60    119.93 o 
  -6   6   7      615.32      725.57     59.58 o 
  -5   6   7     5441.09     5408.00    124.30 o 
  -4   6   7       31.44       82.10     40.15 o 
  -3   6   7    17576.22    17353.73    398.73 o 
  -2   6   7      185.90      180.91     44.85 o 
  -1   6   7      527.69      624.31     55.65 o 
   0   6   7       34.43       44.69     63.53 o 
   1   6   7     1141.35     1315.83     71.78 o 
   2   6   7      164.69      166.72     44.50 o 
   3   6   7     1068.18     1178.13     70.88 o 
   4   6   7      481.37      523.37     56.16 o 
   5   6   7     1257.23     1286.33     75.28 o 
   6   6   7       20.77       21.09     55.66 o 
   7   6   7     1757.41     1422.63    155.47 o 
   8   6   7       75.19       67.06     66.91 o 
   9   6   7     1260.31     1259.23    112.42 o 
  10   6   7      102.09      205.75     75.65 o 
  11   6   7      244.38      274.82     80.00 o 
  12   6   7      108.24       68.09     58.84 o 
  13   6   7      715.21      771.82    119.06 o 
  14   6   7      108.93       57.97     95.08 o 
 -18   7   7       47.67      -62.14     62.14 o 
 -17   7   7       21.25       50.59     66.64 o 
 -16   7   7       58.52      126.56     66.52 o 
 -15   7   7       95.39       71.63     52.25 o 
 -14   7   7      267.25      181.30     89.75 o 
 -13   7   7       17.29      102.37     49.90 o 
 -12   7   7       68.66       68.42     46.41 o 
 -11   7   7      260.51      240.73     52.06 o 
 -10   7   7      807.38      830.23     67.32 o 
  -9   7   7      857.69      886.06     68.09 o 
  -8   7   7     3072.87     2926.19    101.66 o 
  -7   7   7      234.00      252.29     58.00 o 
  -6   7   7     3571.14     3594.76    128.91 o 
  -5   7   7      885.91      884.21     81.06 o 
  -4   7   7     2271.57     2130.87     84.53 o 
  -3   7   7      356.48      430.64     53.36 o 
  -2   7   7      299.68      309.51     48.99 o 
  -1   7   7      209.90      170.82     44.40 o 
   0   7   7      703.55      683.57     58.45 o 
   1   7   7      184.97      195.48     46.36 o 
   2   7   7      660.23      713.88     60.41 o 
   3   7   7       89.84       11.37     40.45 o 
   4   7   7      419.24      348.44     66.79 o 
   5   7   7      422.65      408.47     69.73 o 
   6   7   7      331.78      369.83     72.21 o 
   7   7   7      319.04      222.45    101.66 o 
   8   7   7       32.04       15.55     68.66 o 
   9   7   7       30.77       38.69     55.18 o 
  10   7   7      105.10      111.54     59.43 o 
  11   7   7      336.69      348.79     65.43 o 
  12   7   7      113.75      128.07     96.66 o 
 -16   8   7      196.62      198.28     62.65 o 
 -15   8   7        5.34      -19.86     56.21 o 
 -14   8   7      190.22      260.15     58.86 o 
 -13   8   7       39.57      -29.18     49.98 o 
 -12   8   7      195.91      253.31     55.99 o 
 -11   8   7       39.68       78.48     56.27 o 
 -10   8   7      102.62      121.87    109.43 o 
  -9   8   7       12.88      -57.41     57.41 o 
  -8   8   7       52.15       31.00     53.26 o 
  -7   8   7      153.29       98.30     56.36 o 
  -6   8   7      122.93      126.37     98.67 o 
  -5   8   7      811.90      834.53    153.68 o 
  -4   8   7      428.94      326.65    129.76 o 
  -3   8   7        6.65       23.83     59.18 o 
  -2   8   7        0.96        9.62     42.11 o 
  -1   8   7        0.08       13.06     42.73 o 
   0   8   7      291.55      190.00     49.24 o 
   1   8   7      238.88      250.37     74.15 o 
   2   8   7       25.68       14.39     55.15 o 
   3   8   7       29.79      -30.47     57.55 o 
   4   8   7      261.46      208.47     67.50 o 
   5   8   7       42.80       69.64     66.23 o 
   6   8   7       89.90       41.16     64.12 o 
   7   8   7       47.68      -45.94     59.40 o 
   8   8   7      129.54      123.18    112.42 o 
   9   8   7        8.44      -21.42     58.57 o 
  10   8   7      195.75       59.03     96.22 o 
 -13   9   7        4.33      -10.56     60.45 o 
 -12   9   7      639.20      578.85     84.94 o 
 -11   9   7       72.21       43.81     63.14 o 
 -10   9   7      523.39      479.06    104.05 o 
  -9   9   7       37.40       -0.56     58.61 o 
  -8   9   7      609.45      544.89     78.98 o 
  -7   9   7       11.43       37.72     59.93 o 
  -6   9   7       12.66       57.35     56.89 o 
  -5   9   7      161.78      165.68     60.78 o 
  -4   9   7     1186.34     1182.66     95.30 o 
  -3   9   7      108.70       81.92     58.35 o 
  -2   9   7      920.46      984.99     72.33 o 
  -1   9   7       50.19      123.87     64.58 o 
   0   9   7      216.68      235.60     70.19 o 
   1   9   7       26.48       32.63     75.94 o 
   2   9   7     1532.99     1438.55    168.03 o 
   3   9   7       86.83       33.82     81.32 o 
   4   9   7      377.61      250.76     74.84 o 
   5   9   7       52.66       -0.95     62.90 o 
   6   9   7      302.05      456.89     84.52 o 
   7   9   7      154.77      270.22    104.65 o 
  -9  10   7      641.69      622.81     88.67 o 
  -8  10   7       59.93       29.42     63.51 o 
  -7  10   7      557.75      595.87     84.40 o 
  -6  10   7       43.40       43.05     63.15 o 
  -5  10   7      849.82      861.52    203.91 o 
  -4  10   7       41.35       35.88     92.09 o 
  -3  10   7      878.12      887.39    143.51 o 
  -2  10   7        3.61      -26.31     84.91 o 
  -1  10   7      999.17     1085.78    104.55 o 
   0  10   7        3.25       -7.40    134.54 o 
   1  10   7      259.86      309.77     80.68 o 
   2  10   7       24.90      135.74     75.26 o 
   3  10   7      892.91      811.37    113.61 o 
 -23   0   8       61.64       52.62    116.01 o 
 -22   0   8     1649.64     1552.33    194.94 o 
 -21   0   8        4.84       34.68    106.44 o 
 -20   0   8     1838.56     1839.36    191.35 o 
 -19   0   8        3.55       44.78     54.20 o 
 -18   0   8      339.40      498.11     70.80 o 
 -17   0   8        1.59       73.95     48.66 o 
 -16   0   8       15.06      -29.27     56.81 o 
 -15   0   8     4092.83     3825.04    137.63 o 
 -14   0   8       15.99       90.89     63.38 o 
 -13   0   8     2647.04     2790.14    162.65 o 
 -12   0   8    13254.01    13438.82    332.47 o 
 -11   0   8      446.97      516.65     87.30 o 
 -10   0   8     3834.56     4063.82    175.80 o 
  -9   0   8     2729.37     2877.44    155.47 o 
  -8   0   8     2426.36     2279.72     86.86 o 
  -7   0   8     3505.76     3626.54    106.81 o 
  -6   0   8      841.36      681.97     58.61 o 
  -5   0   8     1356.47     1459.72     80.54 o 
  -4   0   8     1693.52     1480.82    163.25 o 
  -3   0   8     1079.77      849.12     88.50 o 
  -2   0   8     3206.72     3028.13    138.73 o 
  -1   0   8     2601.54     2772.20    145.91 o 
   0   0   8     4759.26     4908.15    184.18 o 
   1   0   8     1328.75     1339.46    118.40 o 
   2   0   8     2302.12     2352.42    148.30 o 
   3   0   8     3846.97     3755.26    180.59 o 
   4   0   8      645.35      642.22    106.44 o 
   5   0   8     3199.35     3275.69    184.18 o 
   6   0   8      415.69      343.24    105.24 o 
   7   0   8     3063.52     3220.68    191.35 o 
   8   0   8      101.42      113.61     95.68 o 
   9   0   8     1296.36     1559.51    160.26 o 
  10   0   8      329.50       57.41     93.28 o 
  11   0   8      889.27      708.00    124.38 o 
  12   0   8      190.35      119.59     99.26 o 
  13   0   8      298.80      441.30    119.59 o 
  14   0   8       84.65      -63.38    102.85 o 
  15   0   8      327.90      398.25    124.38 o 
  16   0   8        0.08        7.18    107.63 o 
 -23   1   8      510.50      560.85    208.69 o 
 -22   1   8       45.83      -26.43    111.82 o 
 -21   1   8      591.01      691.64     73.35 o 
 -20   1   8      131.26      198.51     56.95 o 
 -19   1   8      533.21      612.77     67.62 o 
 -18   1   8      173.57      165.36     51.68 o 
 -17   1   8     1401.50     1369.42    103.18 o 
 -16   1   8      127.85      141.22     38.27 o 
 -15   1   8       10.85       16.35     57.13 o 
 -14   1   8     1585.08     1534.95     75.78 o 
 -13   1   8      110.09      187.01     56.20 o 
 -12   1   8     1786.71     1713.87     89.99 o 
 -11   1   8     1988.18     2040.63    102.91 o 
 -10   1   8      231.73      258.92     73.55 o 
  -9   1   8     3143.95     3161.19    114.30 o 
  -8   1   8     1252.51     1242.40     92.69 o 
  -7   1   8      826.53      787.92     44.19 o 
  -6   1   8       29.26       52.87     28.22 o 
  -5   1   8     2622.90     2638.49     70.37 o 
  -4   1   8     2160.33     2181.17    121.55 o 
  -3   1   8      485.38      380.53     44.67 o 
  -2   1   8     3855.73     4222.73    101.06 o 
  -1   1   8      447.59      409.68     57.43 o 
   0   1   8     1161.51     1141.99     83.72 o 
   1   1   8     1682.78     1688.35     94.70 o 
   2   1   8      803.85      747.16     74.75 o 
   3   1   8       11.85       82.50     55.27 o 
   4   1   8     2168.14     2384.92    114.15 o 
   5   1   8       70.35      128.97    135.14 o 
   6   1   8     1730.66     1725.74    106.46 o 
   7   1   8        1.82       63.38     63.42 o 
   8   1   8      246.16      170.46    160.26 o 
   9   1   8      212.28      240.48    176.40 o 
  10   1   8      299.86      357.90     76.36 o 
  11   1   8       78.85       87.60     67.19 o 
  12   1   8     1224.94     1315.37    109.05 o 
  13   1   8       41.51       77.50     71.45 o 
  14   1   8      105.59        9.87     74.67 o 
  15   1   8        6.78      -68.89     68.89 o 
  16   1   8       53.14      -33.60     77.10 o 
 -22   2   8       71.28      104.38     88.72 o 
 -21   2   8      162.30      132.42     58.34 o 
 -20   2   8       25.18      101.17     53.94 o 
 -19   2   8        3.76        1.82     48.09 o 
 -18   2   8       25.02       72.67     48.86 o 
 -17   2   8      225.93      270.54     54.79 o 
 -16   2   8     1196.22      991.11     88.50 o 
 -15   2   8     1183.40     1310.98    115.41 o 
 -14   2   8       74.30      133.36     58.05 o 
 -13   2   8      174.87      222.19     45.76 o 
 -12   2   8       26.18       51.19     38.75 o 
 -11   2   8     3142.44     2994.54     96.14 o 
 -10   2   8       69.26       82.82     29.36 o 
  -9   2   8        0.68      -28.50     28.50 o 
  -8   2   8        8.59        8.26     29.72 o 
  -7   2   8        2.20       37.67     30.72 o 
  -6   2   8      893.75      957.65     65.08 o 
  -5   2   8      336.89      391.81     38.32 o 
  -4   2   8     2105.54     2209.10     90.69 o 
  -3   2   8      299.58      426.46     44.83 o 
  -2   2   8      457.29      468.32     48.21 o 
  -1   2   8      406.46      436.50     50.17 o 
   0   2   8       20.48      -13.32    170.42 o 
   1   2   8       35.59      -30.48     74.75 o 
   2   2   8      624.64      578.29     70.31 o 
   3   2   8      157.80      144.58     65.18 o 
   4   2   8      910.55      814.16    218.26 o 
   5   2   8      240.22      222.08     66.28 o 
   6   2   8      488.51      469.17     76.94 o 
   7   2   8       12.84      -67.06     85.51 o 
   8   2   8       52.07       92.92    105.84 o 
   9   2   8       41.39      -15.28     58.77 o 
  10   2   8        2.20      -20.43    107.04 o 
  11   2   8       19.02      -35.55    108.83 o 
  12   2   8       38.46      163.54     75.25 o 
  13   2   8       63.41       -8.00    187.76 o 
  14   2   8       62.86        2.47    110.03 o 
  15   2   8      148.78        1.33     75.76 o 
  16   2   8       36.89      -51.59     78.22 o 
 -22   3   8       28.12       97.07     58.11 o 
 -21   3   8       65.95       60.39     67.23 o 
 -20   3   8       65.34       38.56     55.53 o 
 -19   3   8      144.27      188.44     56.88 o 
 -18   3   8       52.25       12.49     58.33 o 
 -17   3   8     1061.37     1052.22     95.11 o 
 -16   3   8        0.78       38.41     56.52 o 
 -15   3   8     1509.08     1450.98    103.09 o 
 -14   3   8       24.46      113.32     57.04 o 
 -13   3   8     2315.74     2446.69    125.64 o 
 -12   3   8      276.40      331.86     65.44 o 
 -11   3   8      218.42      247.02     36.53 o 
 -10   3   8      104.06       19.26     34.04 o 
  -9   3   8      158.79      246.60     65.32 o 
  -8   3   8     1404.73     1338.15     57.58 o 
  -7   3   8      325.58      366.05     45.05 o 
  -6   3   8     2512.17     2371.83     71.23 o 
  -5   3   8      890.91      856.98     50.72 o 
  -4   3   8     3413.57     3362.91     98.64 o 
  -3   3   8      228.36      272.06     40.01 o 
  -2   3   8      468.94      478.95     47.50 o 
  -1   3   8        3.13       34.99     48.36 o 
   0   3   8      962.22     1006.34     77.65 o 
   1   3   8      434.94      443.92     56.08 o 
   2   3   8     2294.94     2385.16     94.12 o 
   3   3   8      617.43      631.49     79.28 o 
   4   3   8     1697.03     1765.41    108.37 o 
   5   3   8     1144.79     1154.76     96.23 o 
   6   3   8      747.04      850.70     90.38 o 
   7   3   8      131.34      204.26     67.98 o 
   8   3   8      621.47      634.53    127.37 o 
   9   3   8        0.63       61.48     64.12 o 
  10   3   8        5.29      -63.84     63.84 o 
  11   3   8       22.71      -62.66     62.66 o 
  12   3   8        5.22      -26.46     67.40 o 
  13   3   8      723.61      655.10     95.51 o 
  14   3   8       20.48      -31.58     73.27 o 
  15   3   8       13.02       -1.42     76.99 o 
 -21   4   8       12.97      -35.96     72.43 o 
 -20   4   8      657.89      847.17    104.97 o 
 -19   4   8       86.73       82.01     55.40 o 
 -18   4   8     1827.57     1871.79    125.11 o 
 -17   4   8       74.19      -23.54     56.63 o 
 -16   4   8     1368.01     1450.90    108.45 o 
 -15   4   8     1109.91     1011.18     92.24 o 
 -14   4   8     1962.75     2153.19    118.89 o 
 -13   4   8     2891.12     2821.89    130.23 o 
 -12   4   8      408.82      380.05     85.07 o 
 -11   4   8     1623.38     1524.75    112.45 o 
 -10   4   8     2922.31     3162.47    183.04 o 
  -9   4   8      268.86      307.22     46.40 o 
  -8   4   8     4127.22     4231.28     92.90 o 
  -7   4   8     1106.12     1015.75     66.34 o 
  -6   4   8     2973.17     2826.12     91.71 o 
  -5   4   8     2105.45     2098.06     65.73 o 
  -4   4   8     2491.24     2498.45     85.93 o 
  -3   4   8     2872.68     2705.90     72.64 o 
  -2   4   8      503.44      509.40     57.49 o 
  -1   4   8     5031.28     4833.50    112.01 o 
   0   4   8     4214.96     4259.01    107.67 o 
   1   4   8     5812.93     5718.96    125.63 o 
   2   4   8     1116.61     1211.48     90.19 o 
   3   4   8     1701.01     1837.90    106.62 o 
   4   4   8       12.97       49.27     49.92 o 
   5   4   8     1720.14     1780.40     89.93 o 
   6   4   8      125.31      176.93     73.55 o 
   7   4   8     1273.39     1269.03    100.80 o 
   8   4   8      133.12      169.27     68.36 o 
   9   4   8      737.04      772.22     96.87 o 
  10   4   8      317.12      248.51     78.16 o 
  11   4   8     1885.17     1753.71    120.89 o 
  12   4   8      134.78        4.95     68.73 o 
  13   4   8      686.84      737.37    117.80 o 
  14   4   8       38.55        5.62     76.94 o 
 -20   5   8        3.25       67.98     56.16 o 
 -19   5   8      426.93      466.72     87.50 o 
 -18   5   8       20.32      -49.64     80.73 o 
 -17   5   8     1113.46     1063.15     98.72 o 
 -16   5   8        7.20      153.67     62.49 o 
 -15   5   8      993.97      968.72     94.46 o 
 -14   5   8      617.21      513.47     75.21 o 
 -13   5   8        6.14       16.57     40.56 o 
 -12   5   8        1.69       62.04     40.66 o 
 -11   5   8       33.14      -32.23     38.30 o 
 -10   5   8      490.93      523.70     55.52 o 
  -9   5   8        7.09      -32.06     39.80 o 
  -8   5   8       36.20       31.98     40.34 o 
  -7   5   8     1050.89     1113.29     69.21 o 
  -6   5   8      837.02      946.69     63.82 o 
  -5   5   8     1521.93     1569.02     77.46 o 
  -4   5   8     1393.64     1430.21     60.99 o 
  -3   5   8       13.63       23.63     38.75 o 
  -2   5   8     4324.93     4183.05    106.26 o 
  -1   5   8        3.61      -22.62     47.90 o 
   0   5   8     3023.87     2794.45     95.02 o 
   1   5   8     2193.64     2210.77     86.64 o 
   2   5   8     1212.25     1252.63    104.41 o 
   3   5   8      336.34      406.09     92.09 o 
   4   5   8     2322.07     2403.73    115.55 o 
   5   5   8      258.02      386.36     61.47 o 
   6   5   8     1383.28     1372.16     82.48 o 
   7   5   8      203.60      169.10     55.15 o 
   8   5   8      631.57      595.96     69.29 o 
   9   5   8        8.51       63.46     70.17 o 
  10   5   8      592.59      353.06    123.78 o 
  11   5   8        0.85       36.36     70.66 o 
  12   5   8       63.23       69.04     88.50 o 
  13   5   8       51.01       52.63     76.94 o 
 -19   6   8        5.24       62.37     69.96 o 
 -18   6   8        7.96      -55.85     65.18 o 
 -17   6   8       28.13       21.89     74.15 o 
 -16   6   8        0.95      120.98     63.77 o 
 -15   6   8      185.40      163.08     74.75 o 
 -14   6   8      296.99      244.96     68.11 o 
 -13   6   8      159.56      167.69     47.50 o 
 -12   6   8       12.25      -27.05     53.95 o 
 -11   6   8      219.33      178.70     47.62 o 
 -10   6   8       75.22       37.34     41.35 o 
  -9   6   8      828.14      728.23     62.99 o 
  -8   6   8       32.69       69.77     42.66 o 
  -7   6   8       64.30       46.24     40.79 o 
  -6   6   8      119.99      107.06     52.61 o 
  -5   6   8       90.70       99.89     52.61 o 
  -4   6   8     1130.19     1169.71     67.66 o 
  -3   6   8      298.66      316.05     69.42 o 
  -2   6   8        8.04       28.70     40.74 o 
  -1   6   8        3.84        4.73     38.79 o 
   0   6   8      965.78      823.26     61.84 o 
   1   6   8        3.20       -3.62     40.75 o 
   2   6   8      158.52      125.95     45.65 o 
   3   6   8      267.50      285.72     72.19 o 
   4   6   8        7.11       66.92     45.04 o 
   5   6   8      383.31      446.31     70.98 o 
   6   6   8      119.48      145.15     59.02 o 
   7   6   8       25.69       43.21     66.74 o 
   8   6   8      184.49      182.43     72.86 o 
   9   6   8        4.40      -10.06     74.36 o 
  10   6   8        0.38      -75.94     75.94 o 
  11   6   8      104.70      231.84     80.73 o 
  12   6   8        0.04      -25.30     73.51 o 
 -17   7   8       12.73      -61.77     63.79 o 
 -16   7   8        7.12        4.78     63.21 o 
 -15   7   8      208.46      147.53     67.22 o 
 -14   7   8      487.98      490.09     65.39 o 
 -13   7   8      570.99      587.25    129.96 o 
 -12   7   8      459.24      384.36     90.31 o 
 -11   7   8        6.00        7.13     45.01 o 
 -10   7   8      235.78      172.49     49.31 o 
  -9   7   8       38.82       24.10     53.65 o 
  -8   7   8     1029.75      995.17     88.49 o 
  -7   7   8       69.16      128.28     55.27 o 
  -6   7   8     1311.57     1344.24     96.23 o 
  -5   7   8        7.91       -5.64     56.81 o 
  -4   7   8      829.85      667.27     75.65 o 
  -3   7   8      417.47      451.58     75.99 o 
  -2   7   8      533.71      550.04     56.77 o 
  -1   7   8       16.99       61.08     42.29 o 
   0   7   8     1520.78     1435.29     78.70 o 
   1   7   8      343.17      267.60     49.78 o 
   2   7   8      773.48      688.11     63.22 o 
   3   7   8       40.29       76.57     46.36 o 
   4   7   8      784.11      723.62    116.01 o 
   5   7   8      443.16      457.76     95.08 o 
   6   7   8     1008.27      965.13    131.55 o 
   7   7   8      184.92      165.28     76.61 o 
   8   7   8      546.43      556.27    107.04 o 
   9   7   8        4.01      -37.07    101.06 o 
  10   7   8      256.21      342.69    152.48 o 
 -15   8   8       12.64       94.38     56.23 o 
 -14   8   8      146.31      198.83     58.88 o 
 -13   8   8       90.40      143.22     54.04 o 
 -12   8   8      800.15      859.47     74.87 o 
 -11   8   8       17.82      136.06     62.31 o 
 -10   8   8      506.59      522.28    150.69 o 
  -9   8   8     1179.36     1104.00    193.14 o 
  -8   8   8      378.34      491.97     73.56 o 
  -7   8   8      144.79      164.01     65.18 o 
  -6   8   8      557.34      562.82     74.55 o 
  -5   8   8        5.18      -49.81     49.81 o 
  -4   8   8     2012.22     1884.94    112.55 o 
  -3   8   8      373.18      375.87     70.83 o 
  -2   8   8     1018.40      991.08     71.07 o 
  -1   8   8     1682.34     1606.81     86.10 o 
   0   8   8     1591.06     1506.06     82.51 o 
   1   8   8     1166.89     1250.55    112.57 o 
   2   8   8      474.85      472.99     78.65 o 
   3   8   8      270.82      331.28    211.68 o 
   4   8   8      118.64      111.35     75.94 o 
   5   8   8      835.70      803.58     94.22 o 
   6   8   8       53.39      116.40     68.07 o 
   7   8   8      803.85      594.38    126.77 o 
   8   8   8        8.27      -29.17     72.59 o 
 -12   9   8       21.00       94.17     66.06 o 
 -11   9   8      269.18      264.22     70.05 o 
 -10   9   8        1.29      114.92     64.19 o 
  -9   9   8       22.27      -11.62     80.13 o 
  -8   9   8      128.62      169.82    127.37 o 
  -7   9   8      284.59      371.25     73.82 o 
  -6   9   8      139.45      111.08     80.73 o 
  -5   9   8     1049.98     1150.31    104.05 o 
  -4   9   8       37.08       22.22     69.36 o 
  -3   9   8      948.15      790.97     84.76 o 
  -2   9   8      100.04      151.33     67.57 o 
  -1   9   8      292.20      296.14    162.05 o 
   0   9   8      347.00      409.22    118.40 o 
   1   9   8      243.02      359.69     82.52 o 
   2   9   8      461.99      390.04     79.91 o 
   3   9   8      227.18      179.90     71.45 o 
   4   9   8      431.98      562.32     87.05 o 
   5   9   8        3.75       37.15     65.56 o 
  -5  10   8        5.91      123.18     86.11 o 
  -4  10   8        2.27       59.80     94.48 o 
  -3  10   8       80.54       89.70    104.05 o 
 -22   1   9      172.41      114.22     81.60 o 
 -21   1   9      381.00      409.14     65.58 o 
 -20   1   9      578.70      499.29     76.25 o 
 -19   1   9       50.95      192.49     55.02 o 
 -18   1   9      874.91      805.47     73.02 o 
 -17   1   9       21.19       39.83     47.14 o 
 -16   1   9      781.76      919.44     65.85 o 
 -15   1   9      609.90      748.64     67.94 o 
 -14   1   9     2955.52     2964.71    102.16 o 
 -13   1   9     1324.87     1482.15     89.34 o 
 -12   1   9      254.60      256.43     56.49 o 
 -11   1   9      418.58      360.95     60.87 o 
 -10   1   9      308.75      379.62     62.79 o 
  -9   1   9     2583.14     2308.18    113.72 o 
  -8   1   9      347.86      344.46     46.96 o 
  -7   1   9      623.39      604.85     54.38 o 
  -6   1   9       34.60      -31.79     31.79 o 
  -5   1   9     1654.95     1682.14     97.70 o 
  -4   1   9      620.09      546.57     55.53 o 
  -3   1   9     1801.90     1827.36     80.28 o 
  -2   1   9       45.99       -3.50     42.93 o 
  -1   1   9     2484.97     2517.86    111.59 o 
   0   1   9      783.04      744.79     77.80 o 
   1   1   9     4101.17     4157.93    137.40 o 
   2   1   9      141.88      133.16     63.36 o 
   3   1   9      834.53      777.37    135.14 o 
   4   1   9      269.05      325.29     73.15 o 
   5   1   9     3702.00     3846.78    144.94 o 
   6   1   9      286.42      367.90     74.40 o 
   7   1   9     1365.53     1375.65    103.08 o 
   8   1   9      366.46      391.32     78.06 o 
   9   1   9      624.93      668.70     90.19 o 
  10   1   9       95.58      159.63     72.97 o 
  11   1   9      253.41      321.36     86.24 o 
  12   1   9      125.98       50.86     75.25 o 
  13   1   9      151.93      119.62     80.73 o 
  14   1   9      166.02      178.53     80.60 o 
 -22   2   9      434.38      382.71     69.20 o 
 -21   2   9      625.38      619.59     75.10 o 
 -20   2   9     1504.80     1644.52    191.71 o 
 -19   2   9      109.59      118.57     68.74 o 
 -18   2   9     1807.10     1865.33    117.47 o 
 -17   2   9       63.29       97.87     61.48 o 
 -16   2   9      729.13      805.49     85.99 o 
 -15   2   9       65.72      159.47     60.33 o 
 -14   2   9     2553.40     2674.73    129.00 o 
 -13   2   9      729.69      853.63     64.17 o 
 -12   2   9       76.10       59.25     42.71 o 
 -11   2   9      359.55      356.92     50.93 o 
 -10   2   9     2245.37     2373.09    115.61 o 
  -9   2   9       89.51       55.59     34.10 o 
  -8   2   9     5783.58     5947.57    120.72 o 
  -7   2   9        4.56      -46.14     46.14 o 
  -6   2   9     4323.87     4394.39    103.40 o 
  -5   2   9      204.74      313.75     45.89 o 
  -4   2   9     7047.67     6799.42    129.98 o 
  -3   2   9      363.06      451.33     52.60 o 
  -2   2   9     3729.58     3406.06    157.85 o 
  -1   2   9      107.68      207.89     48.14 o 
   0   2   9     2393.95     2243.88     90.50 o 
   1   2   9      293.68      311.56     66.74 o 
   2   2   9     4444.13     4473.83    193.14 o 
   3   2   9     3841.15     4068.86    208.09 o 
   4   2   9     5573.65     5738.25    165.90 o 
   5   2   9      804.90      808.80     87.51 o 
   6   2   9     1871.97     2062.54    117.46 o 
   7   2   9      695.80      612.74     82.29 o 
   8   2   9      555.12      646.16    107.63 o 
   9   2   9      150.93       71.29     69.20 o 
  10   2   9      423.39      352.15     82.42 o 
  11   2   9      435.08      425.48     86.65 o 
  12   2   9      180.75      150.06     84.96 o 
  13   2   9      268.71      201.58     86.53 o 
  14   2   9      346.17      222.81    156.67 o 
 -21   3   9      439.55      484.93     73.25 o 
 -20   3   9       85.67      152.93     73.61 o 
 -19   3   9     1830.16     2004.73    107.86 o 
 -18   3   9       37.91       -2.39     65.78 o 
 -17   3   9      998.47      873.62     91.95 o 
 -16   3   9       58.95       40.91     97.47 o 
 -15   3   9      944.71     1080.44     94.51 o 
 -14   3   9        1.59       53.48     56.19 o 
 -13   3   9     1643.48     1627.16    108.81 o 
 -12   3   9      168.69       83.00     56.70 o 
 -11   3   9       25.63        1.97     40.53 o 
 -10   3   9      373.80      348.15     40.91 o 
  -9   3   9       53.96       74.79     35.07 o 
  -8   3   9      322.57      325.76     41.31 o 
  -7   3   9      722.01      816.13     58.60 o 
  -6   3   9     1662.05     1770.33    130.96 o 
  -5   3   9     1070.15     1202.78     61.75 o 
  -4   3   9      321.76      402.51     46.39 o 
  -3   3   9      897.31      932.38     75.00 o 
  -2   3   9      317.88      328.63     52.95 o 
  -1   3   9     2638.97     2526.91     97.77 o 
   0   3   9     1155.99     1220.75     74.85 o 
   1   3   9      121.51      204.85     54.20 o 
   2   3   9     7055.53     7249.05    152.53 o 
   3   3   9      961.18     1079.39     95.76 o 
   4   3   9        2.65       63.77     82.52 o 
   5   3   9     1221.56     1180.24     97.21 o 
   6   3   9      193.11       90.23     64.59 o 
   7   3   9      469.78      537.39     83.14 o 
   8   3   9      596.45      535.67    126.17 o 
   9   3   9      146.49      149.07     76.05 o 
  10   3   9       65.03       31.64    190.75 o 
  11   3   9       70.81       58.30    102.25 o 
  12   3   9       73.81      137.01     76.83 o 
  13   3   9        8.81      -71.86     71.86 o 
 -20   4   9       52.86      136.95     60.87 o 
 -19   4   9       44.59       42.14     66.13 o 
 -18   4   9        1.32      -26.60     69.36 o 
 -17   4   9      117.95       21.24     61.20 o 
 -16   4   9        0.51       29.51     58.05 o 
 -15   4   9        0.33      -52.24     52.24 o 
 -14   4   9        8.23       54.60     55.39 o 
 -13   4   9       13.32       97.56     56.84 o 
 -12   4   9       22.18       26.40     52.81 o 
 -11   4   9        0.01        7.66     45.22 o 
 -10   4   9      213.12      220.17     44.64 o 
  -9   4   9     1171.04      998.86     66.31 o 
  -8   4   9       63.26       90.00     35.49 o 
  -7   4   9     1349.96     1372.68     75.05 o 
  -6   4   9      218.78      231.96     53.83 o 
  -5   4   9      101.67       52.89     47.14 o 
  -4   4   9        2.59       -3.84     38.35 o 
  -3   4   9       78.03       84.45     52.89 o 
  -2   4   9       91.85        9.24     60.53 o 
  -1   4   9      779.93      745.44     61.12 o 
   0   4   9     1353.49     1152.20     89.92 o 
   1   4   9      115.24      129.60     51.89 o 
   2   4   9      492.72      478.11     71.82 o 
   3   4   9       21.32        2.57     49.59 o 
   4   4   9     1153.03     1248.10     80.10 o 
   5   4   9        4.98       17.86     60.02 o 
   6   4   9        0.12      -26.84     63.50 o 
   7   4   9       91.25       72.92     65.90 o 
   8   4   9        0.17       -8.36     69.76 o 
   9   4   9       45.73       -4.92     74.75 o 
  10   4   9      116.01       32.49     71.15 o 
  11   4   9        4.42      -79.60     90.89 o 
  12   4   9       62.91       14.57     86.11 o 
  13   4   9        0.18       28.77     75.26 o 
 -19   5   9      394.66      280.29     76.13 o 
 -18   5   9       26.11       44.96     66.41 o 
 -17   5   9      240.51      240.88     71.14 o 
 -16   5   9        0.59      -10.37     58.01 o 
 -15   5   9      163.22      227.45    117.80 o 
 -14   5   9      529.28      612.54     82.14 o 
 -13   5   9      404.80      309.44    104.65 o 
 -12   5   9       46.73       44.45     43.18 o 
 -11   5   9      121.59      140.59     62.42 o 
 -10   5   9     1432.45     1338.87     76.46 o 
  -9   5   9      602.56      642.74     59.26 o 
  -8   5   9      997.26      892.06     65.17 o 
  -7   5   9       10.35      -12.38     37.65 o 
  -6   5   9       78.69       70.86     40.50 o 
  -5   5   9     1159.97     1075.57     94.48 o 
  -4   5   9      296.32      398.39     62.29 o 
  -3   5   9     1147.35     1085.49     65.56 o 
  -2   5   9     2752.86     2638.37     98.91 o 
  -1   5   9     1068.85      981.88     66.53 o 
   0   5   9      148.12      240.91     48.60 o 
   1   5   9        5.22       30.81     46.44 o 
   2   5   9      554.75      448.34     72.01 o 
   3   5   9       71.78      141.07     53.01 o 
   4   5   9      429.83      395.12     62.79 o 
   5   5   9       14.43       80.52     55.54 o 
   6   5   9      772.03      640.05     70.14 o 
   7   5   9      411.13      399.52     66.52 o 
   8   5   9      515.08      540.49    107.14 o 
   9   5   9      521.18      450.67     87.94 o 
  10   5   9      293.08      358.01     88.75 o 
  11   5   9      381.76      386.88     87.75 o 
  12   5   9       46.90       90.44     83.72 o 
 -18   6   9      704.86      486.76     86.98 o 
 -17   6   9      273.83      346.72    104.05 o 
 -16   6   9      409.75      393.74    129.16 o 
 -15   6   9       57.79       43.84     60.89 o 
 -14   6   9      728.73     1024.14    124.98 o 
 -13   6   9       37.93       22.42     58.61 o 
 -12   6   9      976.30      864.29     71.64 o 
 -11   6   9      533.51      468.86     57.42 o 
 -10   6   9     1369.68     1329.22     81.59 o 
  -9   6   9      841.32      787.29     65.94 o 
  -8   6   9     2377.31     2117.04     98.15 o 
  -7   6   9      640.01      656.69     75.14 o 
  -6   6   9     1448.48     1460.11     98.49 o 
  -5   6   9      158.99       64.85     52.35 o 
  -4   6   9      891.83      930.53     83.71 o 
  -3   6   9      181.10      127.57     42.26 o 
  -2   6   9     2114.09     1904.14    134.22 o 
  -1   6   9       17.52      -32.02     45.88 o 
   0   6   9     2025.86     2108.71     88.16 o 
   1   6   9      442.71      424.14     56.37 o 
   2   6   9     1182.51     1016.28     72.83 o 
   3   6   9        6.67       50.52     57.08 o 
   4   6   9     2229.57     2197.94    100.65 o 
   5   6   9       24.57       33.12     61.08 o 
   6   6   9      747.12      719.49     74.98 o 
   7   6   9      607.98      447.68     88.45 o 
   8   6   9      448.98      505.36     88.30 o 
   9   6   9      648.61      530.32    163.84 o 
  10   6   9      452.63      460.26     91.99 o 
 -16   7   9      167.46      161.96     72.64 o 
 -15   7   9      991.89      962.62    100.00 o 
 -14   7   9       18.82      -42.74     56.88 o 
 -13   7   9     1984.52     1853.75    162.08 o 
 -12   7   9        0.33       45.65     45.98 o 
 -11   7   9     1610.81     1555.57    124.68 o 
 -10   7   9       33.33       25.76     53.46 o 
  -9   7   9      392.22      369.24     68.17 o 
  -8   7   9        5.84       90.80     52.73 o 
  -7   7   9       14.17        3.64     52.73 o 
  -6   7   9        4.09       30.28     50.84 o 
  -5   7   9      181.32      158.76     59.61 o 
  -4   7   9       80.94      123.35     68.77 o 
  -3   7   9     1613.75     1648.09    107.52 o 
  -2   7   9      131.12       80.44     46.50 o 
  -1   7   9      286.25      216.68     50.61 o 
   0   7   9      209.20      198.03     50.55 o 
   1   7   9      674.66      681.64     76.12 o 
   2   7   9        6.17       -4.48     45.38 o 
   3   7   9      607.63      483.69     74.82 o 
   4   7   9      501.61      356.39    101.66 o 
   5   7   9     1065.88      994.73    106.20 o 
   6   7   9      449.62      610.19    117.20 o 
   7   7   9      506.37      419.44     91.52 o 
   8   7   9      753.80      788.53    152.48 o 
 -13   8   9      101.67       22.06     59.76 o 
 -12   8   9        0.48      -53.65     53.65 o 
 -11   8   9        0.35       72.08     87.30 o 
 -10   8   9       45.05      -13.75     55.81 o 
  -9   8   9        0.38       -2.99     54.97 o 
  -8   8   9      159.07      179.39     62.58 o 
  -7   8   9     1025.25      975.72     90.55 o 
  -6   8   9        0.11      -89.70     89.70 o 
  -5   8   9      822.78      804.09     87.45 o 
  -4   8   9       25.73       17.88     55.39 o 
  -3   8   9      635.92      739.80     85.21 o 
  -2   8   9       81.67      149.75     59.97 o 
  -1   8   9        5.39      -28.23     52.81 o 
   0   8   9        1.49       67.69     48.29 o 
   1   8   9        8.68       11.80     47.94 o 
   2   8   9       89.93        6.27     61.11 o 
   3   8   9      100.41      103.14     65.34 o 
   4   8   9       31.58      -67.00     96.27 o 
   5   8   9      199.90      120.79    108.83 o 
   6   8   9       11.96      -67.76     67.76 o 
  -9   9   9      261.58      245.91     74.75 o 
  -8   9   9       11.44       34.59     58.55 o 
  -7   9   9        7.16       23.13     58.66 o 
  -6   9   9      290.08      193.03    127.97 o 
  -5   9   9        7.61       80.86     60.61 o 
  -4   9   9       19.13        2.99     59.20 o 
  -3   9   9        4.59      -57.21     57.21 o 
  -2   9   9       41.96       39.31     60.35 o 
  -1   9   9       85.70      116.01     99.26 o 
   0   9   9      141.95      119.59     93.28 o 
   1   9   9      952.53     1139.26    105.22 o 
 -21   0  10     1255.54     1229.43    181.78 o 
 -20   0  10       55.67      118.40    108.83 o 
 -19   0  10     2448.10     2249.57    215.27 o 
 -18   0  10        6.67      -17.16     98.67 o 
 -17   0  10     1532.53     1536.09    258.92 o 
 -16   0  10      783.59      741.86    142.92 o 
 -15   0  10      763.74      922.07    110.03 o 
 -14   0  10     1251.78     1577.45    135.14 o 
 -13   0  10      327.41      125.57     76.54 o 
 -12   0  10     2390.88     2366.77    162.65 o 
 -11   0  10     2355.19     2657.39    173.41 o 
 -10   0  10     3239.13     3133.37    182.98 o 
  -9   0  10     1084.35     1176.81    127.97 o 
  -8   0  10     3142.84     3445.51    194.94 o 
  -7   0  10      747.96      792.91    118.40 o 
  -6   0  10     1479.51     1268.58    179.39 o 
  -5   0  10      272.85      301.39     72.95 o 
  -4   0  10     2671.20     2730.27    120.19 o 
  -3   0  10     2238.33     2396.67    156.67 o 
  -2   0  10     2616.06     2906.14    172.22 o 
  -1   0  10     6412.37     6017.99    224.84 o 
   0   0  10     5118.65     5597.02    223.64 o 
   1   0  10     1202.42     1555.92    147.10 o 
   2   0  10     6375.42     6523.87    249.95 o 
   3   0  10      110.75       82.52     99.26 o 
   4   0  10     1024.73     1313.15    148.30 o 
   5   0  10      170.55      276.26    107.63 o 
   6   0  10     5911.91     6238.04    264.30 o 
   7   0  10     1923.76     1804.68    174.61 o 
   8   0  10     4510.02     4822.04    245.17 o 
   9   0  10       41.54      -98.07     98.07 o 
  10   0  10     1387.13     1365.77    166.24 o 
  11   0  10        0.58      -10.76    111.22 o 
  12   0  10      172.63      233.21    114.81 o 
  13   0  10        0.65       50.23    108.83 o 
 -21   1  10       19.66       55.44     55.01 o 
 -20   1  10      906.10      798.84    141.80 o 
 -19   1  10      144.07      138.08     55.34 o 
 -18   1  10     1030.48     1132.13     82.89 o 
 -17   1  10      131.58      162.84     65.48 o 
 -16   1  10      645.45      579.21     60.08 o 
 -15   1  10      136.46       73.97     45.06 o 
 -14   1  10     1246.21     1336.85     77.94 o 
 -13   1  10      336.79      243.27     57.50 o 
 -12   1  10       70.30      104.71     68.17 o 
 -11   1  10     1215.60     1343.08     93.42 o 
 -10   1  10     1434.23     1544.59     99.30 o 
  -9   1  10      744.97      860.66     86.11 o 
  -8   1  10      885.96      937.11     84.52 o 
  -7   1  10      546.04      614.08     80.19 o 
  -6   1  10      355.16      375.51     45.92 o 
  -5   1  10       88.19      155.31     43.11 o 
  -4   1  10      757.01      753.63     75.03 o 
  -3   1  10       39.94       82.32     48.73 o 
  -2   1  10     1191.78     1319.68     76.71 o 
  -1   1  10       56.37       16.76     60.46 o 
   0   1  10      109.59       53.32     62.79 o 
   1   1  10     2469.31     2525.04    124.94 o 
   2   1  10        3.09       -6.98    147.10 o 
   3   1  10     1981.19     1967.99    119.24 o 
   4   1  10      433.76      392.01     75.68 o 
   5   1  10      431.89      344.38     76.05 o 
   6   1  10      815.15      842.32     92.07 o 
   7   1  10     1219.96     1236.84    106.07 o 
   8   1  10       44.39      -68.17     68.50 o 
   9   1  10     1828.69     2011.67    290.02 o 
  10   1  10        3.97      138.81    142.32 o 
  11   1  10      757.84      604.01     98.93 o 
  12   1  10       19.87       25.99     79.16 o 
  13   1  10      345.39      252.14     90.88 o 
 -21   2  10       75.37       19.63     73.46 o 
 -20   2  10        8.96        2.14     53.35 o 
 -19   2  10       40.56      -15.83     63.36 o 
 -18   2  10       11.60       16.09     68.77 o 
 -17   2  10       85.23       44.01     58.61 o 
 -16   2  10       58.29      124.92     63.46 o 
 -15   2  10      188.77      198.00     65.76 o 
 -14   2  10       36.51       57.35     57.70 o 
 -13   2  10      118.22      120.79     44.58 o 
 -12   2  10      912.94      970.55     98.79 o 
 -11   2  10       29.28       69.97     51.40 o 
 -10   2  10      277.95      335.13     63.74 o 
  -9   2  10     3116.69     2971.38    129.38 o 
  -8   2  10       60.27       26.67     45.50 o 
  -7   2  10       19.13       30.02     44.37 o 
  -6   2  10       46.21       36.29     47.14 o 
  -5   2  10      394.73      419.34     53.50 o 
  -4   2  10      167.07      155.89     49.27 o 
  -3   2  10     1050.44     1046.40     71.47 o 
  -2   2  10      449.94      527.54     60.53 o 
  -1   2  10      219.22      134.20     52.43 o 
   0   2  10        2.76        3.25     49.72 o 
   1   2  10       90.89       61.19     62.05 o 
   2   2  10     1644.30     1537.47    171.62 o 
   3   2  10       66.88       13.31    120.19 o 
   4   2  10     1291.35     1455.12    105.82 o 
   5   2  10       53.08        4.70     63.38 o 
   6   2  10      207.28      116.12     68.89 o 
   7   2  10      162.18       82.27     68.61 o 
   8   2  10      504.36      460.86     88.30 o 
   9   2  10       71.74       61.82     74.36 o 
  10   2  10       99.28      163.14     95.68 o 
  11   2  10        4.94       67.90     84.31 o 
  12   2  10       24.65       50.07     81.92 o 
 -20   3  10      698.20      645.68     76.68 o 
 -19   3  10      401.43      357.23     79.88 o 
 -18   3  10      756.25      778.80    130.36 o 
 -17   3  10      136.82       72.33    102.85 o 
 -16   3  10      710.77      786.43     90.91 o 
 -15   3  10      110.47       81.25     62.93 o 
 -14   3  10     1194.45     1116.96    109.43 o 
 -13   3  10       56.75       62.76     58.06 o 
 -12   3  10      604.91      754.09     86.24 o 
 -11   3  10      187.24      162.69     45.52 o 
 -10   3  10     1607.87     1692.83    117.12 o 
  -9   3  10        4.34       16.14     34.02 o 
  -8   3  10       75.79       68.75     38.68 o 
  -7   3  10       95.39       90.19     50.29 o 
  -6   3  10      516.84      554.92    107.63 o 
  -5   3  10        5.06      155.47     89.70 o 
  -4   3  10      369.75      421.00     54.31 o 
  -3   3  10      768.59      797.42     65.77 o 
  -2   3  10      132.39      210.25     78.42 o 
  -1   3  10     1513.56     1395.32    112.27 o 
   0   3  10       34.18       92.36     51.88 o 
   1   3  10     2501.99     2463.59    101.69 o 
   2   3  10       53.98        0.94     51.53 o 
   3   3  10      965.29     1017.77     93.88 o 
   4   3  10      478.23      568.96     84.57 o 
   5   3  10      745.46      859.09     92.25 o 
   6   3  10       14.55      -29.94     67.19 o 
   7   3  10      733.63      721.90     93.87 o 
   8   3  10        9.50       11.89    104.05 o 
   9   3  10      558.39      544.76     93.42 o 
  10   3  10       12.55       21.00     76.50 o 
  11   3  10      858.40      629.92    100.37 o 
  12   3  10      162.86       70.50     81.83 o 
 -19   4  10     1704.43     1597.15    155.47 o 
 -18   4  10      189.57      127.18     77.14 o 
 -17   4  10     1010.10     1131.91    106.58 o 
 -16   4  10      546.13      469.86     80.43 o 
 -15   4  10     1178.96     1167.96    104.49 o 
 -14   4  10      399.67      478.87     77.10 o 
 -13   4  10     1293.42     1420.78    108.63 o 
 -12   4  10        6.68       27.00     55.39 o 
 -11   4  10      150.65      324.27     70.13 o 
 -10   4  10      382.02      414.25     71.21 o 
  -9   4  10     1005.48     1088.80     70.22 o 
  -8   4  10      145.32      200.89     39.65 o 
  -7   4  10       30.54       38.47     39.02 o 
  -6   4  10     1673.25     1701.64     82.21 o 
  -5   4  10      621.09      618.46     72.53 o 
  -4   4  10     3940.02     3684.23    169.82 o 
  -3   4  10        4.64      -50.21     50.21 o 
  -2   4  10     1464.09     1335.04    113.02 o 
  -1   4  10       57.89       26.69     45.85 o 
   0   4  10     1226.79     1281.23     80.02 o 
   1   4  10        6.24       -6.38     60.14 o 
   2   4  10     1462.82     1597.53     89.26 o 
   3   4  10      875.41      742.84    136.11 o 
   4   4  10      892.85     1033.21    105.40 o 
   5   4  10      101.94       43.67     55.36 o 
   6   4  10     3060.35     3025.15    119.66 o 
   7   4  10      167.69      161.71     83.12 o 
   8   4  10     1505.19     1166.91    107.24 o 
   9   4  10        2.13      -19.74     72.21 o 
  10   4  10      592.12      564.12     94.53 o 
  11   4  10       69.17       24.98     90.29 o 
 -18   5  10      361.42      424.99     85.31 o 
 -17   5  10        6.86       62.75     94.48 o 
 -16   5  10      626.85      692.50     94.46 o 
 -15   5  10        4.89       97.50     65.22 o 
 -14   5  10      924.11      871.06     96.88 o 
 -13   5  10       26.16       89.37     61.64 o 
 -12   5  10      490.22      477.60     78.14 o 
 -11   5  10     1989.05     1669.45    164.60 o 
 -10   5  10      315.51      357.58     52.36 o 
  -9   5  10     2200.26     2091.93    104.63 o 
  -8   5  10      216.76      175.52     45.76 o 
  -7   5  10       55.58       46.90     40.20 o 
  -6   5  10       17.92       74.69     75.34 o 
  -5   5  10      128.61      131.22    123.78 o 
  -4   5  10      655.12      617.45     72.36 o 
  -3   5  10      571.74      631.16     75.60 o 
  -2   5  10      624.26      665.19     60.08 o 
  -1   5  10     1177.29     1197.47     73.17 o 
   0   5  10      115.70      116.09     97.47 o 
   1   5  10      783.25      775.49    110.62 o 
   2   5  10      487.00      475.10     65.88 o 
   3   5  10       26.94       34.02     54.98 o 
   4   5  10       11.76      -46.90     53.62 o 
   5   5  10      184.67      349.83    116.56 o 
   6   5  10       37.55        6.93     77.58 o 
   7   5  10      645.64      621.44     76.08 o 
   8   5  10        5.60      -58.47     58.47 o 
   9   5  10      375.57      265.61     84.11 o 
  10   5  10       76.93       23.48     81.52 o 
 -17   6  10       59.99      -42.55     62.62 o 
 -16   6  10       38.19      -17.43     62.02 o 
 -15   6  10       47.76      -59.76     59.76 o 
 -14   6  10       61.30      -20.33     59.77 o 
 -13   6  10        7.11       98.95     66.23 o 
 -12   6  10      196.91      281.22     71.86 o 
 -11   6  10       66.48      -13.96     92.37 o 
 -10   6  10      326.06      322.66     54.99 o 
  -9   6  10       59.28      109.47     55.15 o 
  -8   6  10      189.41      168.89     66.97 o 
  -7   6  10       14.37      -24.57     50.53 o 
  -6   6  10        6.03      -93.88     93.88 o 
  -5   6  10       88.20       79.57     57.55 o 
  -4   6  10      226.64      215.13     83.72 o 
  -3   6  10       79.17       33.20     92.09 o 
  -2   6  10       13.41      107.13     56.29 o 
  -1   6  10       10.34       16.89     44.26 o 
   0   6  10        3.99      -10.49     44.14 o 
   1   6  10       62.06      111.28     65.05 o 
   2   6  10       25.13       23.41     51.44 o 
   3   6  10      117.13      152.95     56.82 o 
   4   6  10       18.96       60.05     57.45 o 
   5   6  10        1.15      -57.83     64.17 o 
   6   6  10       37.85      -39.12     58.11 o 
   7   6  10      146.22      122.81     97.47 o 
   8   6  10      141.09      137.39     81.52 o 
 -14   7  10      148.02      110.12    142.92 o 
 -13   7  10       36.56       27.34     94.48 o 
 -12   7  10       93.11       29.61     55.66 o 
 -11   7  10        3.85        2.05    102.85 o 
 -10   7  10      383.22      371.58     67.19 o 
  -9   7  10      191.06      210.87     65.95 o 
  -8   7  10      617.26      524.90     74.75 o 
  -7   7  10      452.08      445.15     74.84 o 
  -6   7  10      590.61      460.93     75.25 o 
  -5   7  10      259.35      185.12     98.67 o 
  -4   7  10       28.08      119.78     59.88 o 
  -3   7  10        8.59      -53.46     53.46 o 
  -2   7  10       21.23       13.88     55.15 o 
  -1   7  10       46.48       74.41    110.62 o 
   0   7  10      228.88      192.52     53.28 o 
   1   7  10      274.16      347.73     59.56 o 
   2   7  10        3.44       43.53     48.07 o 
   3   7  10      174.60      173.15    127.97 o 
   4   7  10       14.46       91.14    209.29 o 
   5   7  10      397.31      495.33     93.31 o 
   6   7  10       25.13       81.39     77.21 o 
 -11   8  10      616.85      657.69     85.51 o 
 -10   8  10      192.27      210.07     69.46 o 
  -9   8  10      157.85       56.22    151.88 o 
  -8   8  10      803.88      703.69     93.88 o 
  -7   8  10       60.07       93.28     61.73 o 
  -6   8  10      997.28      846.46     90.55 o 
  -5   8  10        5.43       21.08    103.45 o 
  -4   8  10     1061.77     1041.53    176.40 o 
  -3   8  10        6.36      -13.76     57.34 o 
  -2   8  10      659.48      714.57     88.22 o 
  -1   8  10      184.39      298.59     73.12 o 
   0   8  10      710.49      809.49     92.96 o 
   1   8  10       78.66      105.63     54.13 o 
   2   8  10     1782.99     1918.51    125.22 o 
   3   8  10        8.07      136.84     73.34 o 
 -20   1  11      386.21      471.64     70.74 o 
 -19   1  11      115.07      116.96     55.53 o 
 -18   1  11      807.12      886.52     82.35 o 
 -17   1  11       11.64       47.71    105.84 o 
 -16   1  11     2701.25     2677.45    105.83 o 
 -15   1  11       15.18       74.12     46.39 o 
 -14   1  11     2044.32     2074.31    115.43 o 
 -13   1  11      305.94      232.08     78.93 o 
 -12   1  11      958.47      984.94     87.38 o 
 -11   1  11      241.79      270.78     62.58 o 
 -10   1  11     1409.26     1330.47    206.90 o 
  -9   1  11      755.02      915.85    114.21 o 
  -8   1  11      106.15      131.69     60.87 o 
  -7   1  11      175.43      258.31     67.19 o 
  -6   1  11      289.32      376.63     56.57 o 
  -5   1  11       19.82       23.64     41.78 o 
  -4   1  11      540.11      531.14     62.18 o 
  -3   1  11      604.73      517.20     63.14 o 
  -2   1  11      628.98      693.71     67.22 o 
  -1   1  11     1305.37     1412.20    229.02 o 
   0   1  11     1344.50     1385.44    104.02 o 
   1   1  11        4.06      120.79     65.10 o 
   2   1  11      858.53      879.93     93.77 o 
   3   1  11      107.72       11.35     64.97 o 
   4   1  11       64.46       18.28     68.25 o 
   5   1  11     3264.60     3252.79    226.63 o 
   6   1  11      459.08      507.98     87.28 o 
   7   1  11       24.84       68.27     77.58 o 
   8   1  11       55.62      -58.72    107.63 o 
   9   1  11      412.25      510.91     94.29 o 
  10   1  11        7.98      -75.76     75.76 o 
  11   1  11      502.38      388.33    101.06 o 
 -20   2  11        0.91       59.39     55.89 o 
 -19   2  11     1410.86     1566.10    120.10 o 
 -18   2  11      169.64      139.33     68.14 o 
 -17   2  11     1674.26     1570.90    172.81 o 
 -16   2  11      633.05      575.15     85.92 o 
 -15   2  11     3407.51     3611.41    220.65 o 
 -14   2  11      188.14      153.41    148.89 o 
 -13   2  11     1614.12     1865.53     94.45 o 
 -12   2  11       48.24      -41.86     56.21 o 
 -11   2  11     1012.94     1257.39     94.70 o 
 -10   2  11       24.70       49.58     84.91 o 
  -9   2  11      274.85      422.94     70.61 o 
  -8   2  11      308.65      479.07     77.74 o 
  -7   2  11     1702.39     1919.86    119.43 o 
  -6   2  11      640.02      563.97     62.51 o 
  -5   2  11      695.04      733.26     84.06 o 
  -4   2  11      809.53      800.20     66.15 o 
  -3   2  11      289.74      349.92     56.29 o 
  -2   2  11      711.53      614.39     64.85 o 
  -1   2  11      827.79      900.39    110.18 o 
   0   2  11     1548.11     1594.06     88.39 o 
   1   2  11     1182.74     1161.90     97.56 o 
   2   2  11      132.87       86.39     81.32 o 
   3   2  11      663.62      738.03    174.61 o 
   4   2  11      926.09      983.64     97.54 o 
   5   2  11     2691.74     2496.69    131.40 o 
   6   2  11     1171.35     1218.86    109.51 o 
   7   2  11      953.75      938.24    102.72 o 
   8   2  11      362.66      304.82     99.86 o 
   9   2  11      254.76      194.77     85.68 o 
  10   2  11     2016.45     2023.41    191.95 o 
 -19   3  11       30.82      112.48     69.82 o 
 -18   3  11      552.96      373.68     93.28 o 
 -17   3  11      222.83      149.60     82.52 o 
 -16   3  11     1213.39     1327.66    114.08 o 
 -15   3  11      122.86      210.14     69.81 o 
 -14   3  11      359.16      449.62    153.68 o 
 -13   3  11      752.10      587.12    147.70 o 
 -12   3  11     1075.58     1021.56    167.43 o 
 -11   3  11     2946.39     2423.85    130.16 o 
 -10   3  11     1182.16     1190.12     80.06 o 
  -9   3  11        1.16       75.92     55.15 o 
  -8   3  11      696.58      740.50     65.64 o 
  -7   3  11     1896.25     1985.23     94.84 o 
  -6   3  11     2226.42     2364.34    122.99 o 
  -5   3  11     1146.95     1096.99     95.55 o 
  -4   3  11     1317.49     1406.82    104.42 o 
  -3   3  11      439.25      410.89     58.77 o 
  -2   3  11      177.01      196.37     53.28 o 
  -1   3  11       43.46        5.50     99.39 o 
   0   3  11      844.84      863.09     72.95 o 
   1   3  11      108.02       84.68     77.47 o 
   2   3  11      380.06      418.37     65.17 o 
   3   3  11     1426.26     1499.87     93.41 o 
   4   3  11      830.81      692.61     93.69 o 
   5   3  11      221.22      215.70    118.40 o 
   6   3  11      641.14      648.73    162.65 o 
   7   3  11      113.41      213.65    113.02 o 
   8   3  11      397.90      306.25    241.58 o 
   9   3  11       39.47       16.74     79.49 o 
  10   3  11       50.46       65.37    107.63 o 
 -18   4  11        6.40        2.15    114.81 o 
 -17   4  11      267.35      273.67     78.63 o 
 -16   4  11        1.99      -59.40     59.40 o 
 -15   4  11       72.39       22.45     65.38 o 
 -14   4  11        8.10       83.22     64.36 o 
 -13   4  11       84.01       11.34     61.30 o 
 -12   4  11       55.86       19.52     61.59 o 
 -11   4  11      263.29      167.33     66.97 o 
 -10   4  11      316.02      285.37     89.10 o 
  -9   4  11      376.15      296.19     54.03 o 
  -8   4  11       13.24        0.75     38.67 o 
  -7   4  11      431.61      302.32     44.99 o 
  -6   4  11      201.42      121.41     58.19 o 
  -5   4  11     1089.33     1012.96    130.36 o 
  -4   4  11      143.48      214.07     67.08 o 
  -3   4  11       74.33      148.67     67.23 o 
  -2   4  11       69.33       71.72     49.34 o 
  -1   4  11      145.15      105.59     51.97 o 
   0   4  11       16.82       98.04     62.87 o 
   1   4  11       66.37       35.86     75.54 o 
   2   4  11       67.82       45.77     55.20 o 
   3   4  11       23.32       70.30     56.51 o 
   4   4  11       21.75        4.61     57.99 o 
   5   4  11       14.45       32.61     57.88 o 
   6   4  11       30.68       34.24     61.43 o 
   7   4  11       94.61       72.56     63.19 o 
   8   4  11       42.50       30.93     77.31 o 
   9   4  11       64.71      -22.86     80.76 o 
 -17   5  11       29.95       32.56     69.25 o 
 -16   5  11       75.11       11.31     67.41 o 
 -15   5  11       71.26       -0.26     96.27 o 
 -14   5  11      444.35      472.44     84.80 o 
 -13   5  11       17.85      116.35     65.56 o 
 -12   5  11     1167.67     1204.53    121.39 o 
 -11   5  11       65.20      -15.20    110.03 o 
 -10   5  11      904.70      893.67     71.41 o 
  -9   5  11       34.01       39.00     43.10 o 
  -8   5  11     2523.45     2559.45    121.89 o 
  -7   5  11      439.87      384.31     67.41 o 
  -6   5  11     1771.05     1823.10    105.11 o 
  -5   5  11       36.07       23.68     74.75 o 
  -4   5  11        9.42       21.66     85.51 o 
  -3   5  11       72.26      -15.55     87.30 o 
  -2   5  11       77.09      132.75     93.28 o 
  -1   5  11      212.94      231.08     56.19 o 
   0   5  11      103.09      129.94     57.70 o 
   1   5  11       46.11      -66.27     75.71 o 
   2   5  11       46.70       52.76     57.98 o 
   3   5  11        7.66      -54.41     54.41 o 
   4   5  11     1111.30     1060.45     86.24 o 
   5   5  11        4.16       28.91     59.48 o 
   6   5  11      146.82      191.52     65.68 o 
   7   5  11      584.36      584.07     79.10 o 
 -15   6  11      900.09      820.68    100.52 o 
 -14   6  11       86.98       36.85     66.55 o 
 -13   6  11     1168.00     1328.51    117.15 o 
 -12   6  11      132.20       75.94     64.52 o 
 -11   6  11     2580.02     2037.89    175.80 o 
 -10   6  11       35.37      -10.98     91.49 o 
  -9   6  11     1346.28     1375.62    103.86 o 
  -8   6  11      129.84      170.96     61.94 o 
  -7   6  11     1018.34      993.67     92.11 o 
  -6   6  11      486.47      393.15     70.38 o 
  -5   6  11     1055.25     1245.78    188.96 o 
  -4   6  11       41.17        5.87     72.95 o 
  -3   6  11      553.53      505.92     93.28 o 
  -2   6  11       58.44      122.58     59.40 o 
  -1   6  11      778.28      794.11    130.36 o 
   0   6  11      380.36      551.09     83.10 o 
   1   6  11      455.87      533.48     69.68 o 
   2   6  11      566.11      601.67     73.33 o 
   3   6  11      243.89      309.42     97.17 o 
   4   6  11      571.08      518.98     74.62 o 
   5   6  11      172.03      107.97     64.25 o 
 -12   7  11      839.33      807.26    131.55 o 
 -11   7  11      232.19      188.37     66.55 o 
 -10   7  11      516.09      533.89    132.75 o 
  -9   7  11       51.72      -19.35     94.48 o 
  -8   7  11      784.49      690.69     85.30 o 
  -7   7  11       44.52       35.03    100.46 o 
  -6   7  11     1638.28     1444.31    117.20 o 
  -5   7  11       64.53        0.50     64.58 o 
  -4   7  11      154.50      231.71     65.78 o 
  -3   7  11       31.46       26.39     56.70 o 
  -2   7  11       23.84       93.74     60.03 o 
  -1   7  11      193.17      232.62     69.36 o 
   0   7  11      320.04      420.19     76.36 o 
   1   7  11      508.65      449.99     78.98 o 
   2   7  11      503.94      449.85    111.87 o 
   3   7  11      177.49      182.64     65.46 o 
  -6   8  11      260.03      235.60    102.85 o 
  -5   8  11        1.74       38.11     64.69 o 
  -4   8  11        1.51      -31.05     83.72 o 
 -19   0  12      149.00      149.49    114.81 o 
 -18   0  12       47.45      168.44     68.05 o 
 -17   0  12      682.27      782.82     91.64 o 
 -16   0  12      846.70      818.03    123.18 o 
 -15   0  12     1579.84     1614.52    151.88 o 
 -14   0  12     1088.57      876.63    125.57 o 
 -13   0  12     2194.63     1827.40    162.65 o 
 -12   0  12     2330.93     2326.11    180.59 o 
 -11   0  12     1647.87     1694.65    159.06 o 
 -10   0  12      434.20      474.79    107.63 o 
  -9   0  12      539.93      768.99    119.59 o 
  -8   0  12      395.47      386.29    108.83 o 
  -7   0  12      947.71     1094.29    142.32 o 
  -6   0  12     2306.47     2237.61    188.96 o 
  -5   0  12      342.72      370.74    107.63 o 
  -4   0  12       64.84      143.95     63.85 o 
  -3   0  12      975.64     1099.05    166.83 o 
  -2   0  12      414.77      356.39    105.24 o 
  -1   0  12       19.98      108.83    101.66 o 
   0   0  12      621.96      838.36    131.55 o 
   1   0  12      110.94      107.63     99.26 o 
   2   0  12     1096.37     1382.51    165.04 o 
   3   0  12      654.45      655.38    138.73 o 
   4   0  12      316.37      288.22    126.77 o 
   5   0  12       52.69        3.59    116.01 o 
   6   0  12       17.70      -41.86    114.81 o 
   7   0  12        9.84      100.46    114.81 o 
   8   0  12      210.66      123.18    121.99 o 
 -18   1  12      109.64       81.93     93.28 o 
 -17   1  12      239.15      202.87     77.14 o 
 -16   1  12      293.79      337.81     92.69 o 
 -15   1  12      599.62      549.77     78.06 o 
 -14   1  12     1063.16     1124.87     97.24 o 
 -13   1  12      466.37      504.01     77.35 o 
 -12   1  12     1625.37     1561.43    107.76 o 
 -11   1  12      504.87      581.96     80.76 o 
 -10   1  12     1084.39     1253.42    101.38 o 
  -9   1  12      493.63      638.12    175.21 o 
  -8   1  12      581.85      533.34     79.28 o 
  -7   1  12     1643.89     1526.44    112.43 o 
  -6   1  12      697.66      889.77     94.53 o 
  -5   1  12        6.32      -50.62     79.58 o 
  -4   1  12     1017.46     1056.92     67.45 o 
  -3   1  12      551.20      507.66     78.50 o 
  -2   1  12      940.49      967.45     76.60 o 
  -1   1  12        3.18       41.89     69.35 o 
   0   1  12      318.67      286.65     79.07 o 
   1   1  12      531.61      388.45     79.75 o 
   2   1  12       11.86       27.63     67.51 o 
   3   1  12     1610.75     1870.78    125.48 o 
   4   1  12      844.87      769.18    100.11 o 
   5   1  12       34.75      -74.40     74.40 o 
   6   1  12      451.28      444.20    111.22 o 
   7   1  12     1573.98     1377.61    122.87 o 
   8   1  12      239.48       89.12     96.87 o 
 -18   2  12        2.36       34.95     70.43 o 
 -17   2  12      160.49      191.10     73.05 o 
 -16   2  12        0.13      -25.65     95.68 o 
 -15   2  12        0.98      -36.57     60.46 o 
 -14   2  12       71.77      124.15     67.26 o 
 -13   2  12       75.81       94.32     49.86 o 
 -12   2  12        0.33      -48.67     52.24 o 
 -11   2  12       11.85       88.48     58.40 o 
 -10   2  12       17.81       37.55     74.75 o 
  -9   2  12      149.41      151.00     65.90 o 
  -8   2  12       63.85      108.19     63.41 o 
  -7   2  12       47.21       70.67     61.27 o 
  -6   2  12        0.28      -40.25     48.78 o 
  -5   2  12      181.13      142.15    113.84 o 
  -4   2  12        0.49      -13.35    131.55 o 
  -3   2  12        8.20      -21.14     47.38 o 
  -2   2  12       80.36      125.17     53.88 o 
  -1   2  12        0.39        8.98     52.44 o 
   0   2  12      270.85      193.47     58.84 o 
   1   2  12      130.24      151.12     97.43 o 
   2   2  12      651.43      752.78     94.15 o 
   3   2  12      844.20      860.20    100.59 o 
   4   2  12        9.64      -25.88     77.10 o 
   5   2  12      203.78      124.42     78.52 o 
   6   2  12       40.57       49.96     79.53 o 
   7   2  12      102.65      -45.14    146.50 o 
   8   2  12       26.00       28.39     94.48 o 
 -17   3  12      343.82      211.91     78.71 o 
 -16   3  12      200.77      194.13     75.75 o 
 -15   3  12      257.42      246.35     77.21 o 
 -14   3  12      364.38      208.10    142.92 o 
 -13   3  12      190.32      190.18    114.81 o 
 -12   3  12      304.09      307.65     73.06 o 
 -11   3  12      412.39      371.98     76.53 o 
 -10   3  12      679.04      717.48     85.58 o 
  -9   3  12       59.52       62.31     65.78 o 
  -8   3  12     1233.68     1113.17     97.65 o 
  -7   3  12       10.67      -45.00     58.53 o 
  -6   3  12     1512.96     1740.76     95.93 o 
  -5   3  12        1.76       62.52     68.17 o 
  -4   3  12      807.16      817.48     93.86 o 
  -3   3  12      172.45      300.28     77.14 o 
  -2   3  12      341.47      373.84     62.55 o 
  -1   3  12      293.55      223.14     79.65 o 
   0   3  12      626.73      705.99     73.75 o 
   1   3  12       48.51      -41.46     55.42 o 
   2   3  12      247.72      176.68     63.92 o 
   3   3  12      125.50      139.86     63.71 o 
   4   3  12      166.43      211.10     69.04 o 
   5   3  12      569.35      459.07    163.25 o 
   6   3  12        4.52      -66.49     79.28 o 
   7   3  12      203.69      186.26     96.27 o 
 -16   4  12      979.90     1019.41    107.91 o 
 -15   4  12      480.45      450.55     85.79 o 
 -14   4  12      855.49      728.54     94.21 o 
 -13   4  12      758.32      933.47    101.81 o 
 -12   4  12     1413.82     1405.35    115.24 o 
 -11   4  12      947.33      871.17     97.92 o 
 -10   4  12      283.48      304.61     75.40 o 
  -9   4  12     2897.28     2582.08    136.03 o 
  -8   4  12      203.84      142.37     52.05 o 
  -7   4  12      510.26      554.54     67.83 o 
  -6   4  12       48.15       68.18     64.85 o 
  -5   4  12     1611.66     1657.90    117.01 o 
  -4   4  12        1.25       46.76     93.28 o 
  -3   4  12      976.81     1053.53    153.08 o 
  -2   4  12      105.18      170.30     73.82 o 
  -1   4  12     1628.55     1836.99    111.07 o 
   0   4  12      125.38      149.51     59.53 o 
   1   4  12      822.15      843.41     80.33 o 
   2   4  12       37.37       56.24     60.71 o 
   3   4  12      734.37      807.99     81.24 o 
   4   4  12       15.28       -2.27     59.81 o 
   5   4  12     1460.66     1505.98    101.36 o 
   6   4  12        3.78       38.23     63.21 o 
 -14   5  12      314.39      242.17     83.72 o 
 -13   5  12      368.75      476.14     86.16 o 
 -12   5  12      594.92      708.47     93.01 o 
 -11   5  12      488.01      425.36     79.37 o 
 -10   5  12      458.87      759.42    127.97 o 
  -9   5  12      590.21      627.87    116.01 o 
  -8   5  12     1032.59     1142.84     96.55 o 
  -7   5  12      844.84      670.57     78.79 o 
  -6   5  12      253.37      259.52    101.66 o 
  -5   5  12       64.93       72.95     95.68 o 
  -4   5  12      812.32      885.53    107.04 o 
  -3   5  12      132.04      195.38    166.83 o 
  -2   5  12     1178.76     1317.47    112.87 o 
  -1   5  12      244.05      169.98     78.40 o 
   0   5  12      657.85      543.74     73.06 o 
   1   5  12       26.16      -26.89     55.26 o 
   2   5  12      175.27      303.20     88.38 o 
   3   5  12       17.62      -34.81     58.56 o 
   4   5  12      375.61      518.03     77.86 o 
 -12   6  12        3.66       31.09     94.48 o 
 -11   6  12       24.48        8.37     87.30 o 
 -10   6  12        8.21      -43.05     92.09 o 
  -9   6  12       65.03       77.81     61.19 o 
  -8   6  12       66.62       80.78     60.26 o 
  -7   6  12       96.86       25.99     58.05 o 
  -6   6  12      138.15      188.48     65.76 o 
  -5   6  12      343.40      330.61     72.01 o 
  -4   6  12       21.71       52.62     92.09 o 
  -3   6  12      453.36      538.17    119.59 o 
  -2   6  12       17.11      117.92    126.77 o 
  -1   6  12      234.20      251.70    136.94 o 
   0   6  12       63.27       -0.30     86.11 o 
   1   6  12       16.08      -55.30     55.30 o 
   2   6  12       49.07      109.07     62.16 o 
  -7   7  12     1511.17     1471.01    168.63 o 
  -6   7  12      119.62      166.23     65.48 o 
  -5   7  12      312.03      354.92     77.95 o 
  -4   7  12     1235.98     1131.51    105.16 o 
 -16   1  13        6.19       42.35     68.05 o 
 -15   1  13      403.60      466.74     93.28 o 
 -14   1  13       15.93      140.20     64.12 o 
 -13   1  13      425.29      433.65     77.79 o 
 -12   1  13        0.40      -53.21     58.73 o 
 -11   1  13      440.65      564.21     82.06 o 
 -10   1  13        4.59       24.64     70.56 o 
  -9   1  13     1062.83     1133.23    104.02 o 
  -8   1  13      182.28       60.43     64.00 o 
  -7   1  13      923.83     1048.00    102.31 o 
  -6   1  13       29.60      -30.73     63.74 o 
  -5   1  13     1634.86     1812.92    127.27 o 
  -4   1  13      350.82      389.42     64.49 o 
  -3   1  13     1244.02     1182.11    107.31 o 
  -2   1  13      677.75      672.22     73.25 o 
  -1   1  13      315.77      374.97     68.16 o 
   0   1  13     1444.50     1418.14     94.24 o 
   1   1  13        6.34     -101.06    101.06 o 
   2   1  13      496.47      344.26     88.60 o 
   3   1  13      116.22       86.55    168.63 o 
   4   1  13       86.16        8.96     79.48 o 
   5   1  13       22.19        1.70     79.51 o 
 -16   2  13      727.98      674.54     96.78 o 
 -15   2  13      128.59       86.43     76.54 o 
 -14   2  13      844.40      803.05     98.67 o 
 -13   2  13        8.16       -6.45     59.51 o 
 -12   2  13     2379.80     2754.68    141.80 o 
 -11   2  13      210.47      216.99     68.25 o 
 -10   2  13     2517.32     2373.08    137.81 o 
  -9   2  13      361.75      482.80     82.87 o 
  -8   2  13     1224.99     1468.67    132.15 o 
  -7   2  13      145.63      129.10     68.92 o 
  -6   2  13      604.72      942.89    101.88 o 
  -5   2  13      776.13      839.39     89.11 o 
  -4   2  13     1591.06     1515.60    118.63 o 
  -3   2  13      309.13      265.80     79.91 o 
  -2   2  13     1412.25     1413.67    118.91 o 
  -1   2  13      256.70      239.05     62.56 o 
   0   2  13      485.19      419.77     70.30 o 
   1   2  13      374.32      288.98     67.66 o 
   2   2  13       15.77      -31.70     73.71 o 
   3   2  13      185.49      148.66     81.60 o 
   4   2  13       19.73       54.41     82.19 o 
   5   2  13      200.27      276.37     88.13 o 
 -15   3  13      387.31      457.14     91.10 o 
 -14   3  13        6.16       24.52     70.19 o 
 -13   3  13     1379.04     1334.89    116.96 o 
 -12   3  13       20.70       50.73     66.66 o 
 -11   3  13      857.78      892.15    101.69 o 
 -10   3  13      503.84      683.75     87.28 o 
  -9   3  13      812.44      985.07    120.79 o 
  -8   3  13      939.52     1043.18    103.97 o 
  -7   3  13      732.67      878.45     98.09 o 
  -6   3  13     1493.75     1469.24     94.36 o 
  -5   3  13      296.17      274.59     79.48 o 
  -4   3  13      500.79      594.94     89.45 o 
  -3   3  13      317.49      376.75     86.21 o 
  -2   3  13      381.45      406.10     85.21 o 
  -1   3  13      183.12      224.83     81.91 o 
   0   3  13      210.97       87.98     60.35 o 
   1   3  13      349.15      374.78     89.18 o 
   2   3  13       61.18       18.69     61.18 o 
   3   3  13     1046.65      928.26     95.33 o 
   4   3  13        3.60      -60.48     60.48 o 
 -13   4  13       35.52      -29.20     68.44 o 
 -12   4  13       44.82        4.07     67.57 o 
 -11   4  13       79.79       63.92     71.45 o 
 -10   4  13       29.98       28.83     76.54 o 
  -9   4  13       47.81        9.57     92.09 o 
  -8   4  13      261.60      293.01    111.22 o 
  -7   4  13        9.19      -58.63     61.27 o 
  -6   4  13       84.62       83.20     57.53 o 
  -5   4  13        1.23       67.26     71.15 o 
  -4   4  13        3.50       -1.17     68.79 o 
  -3   4  13       36.51       51.50    130.36 o 
  -2   4  13        3.05      -68.27     68.27 o 
  -1   4  13       22.26       -2.63     68.11 o 
   0   4  13       21.84       26.24     73.56 o 
   1   4  13       42.03       36.52     60.44 o 
   2   4  13        1.83      -61.75     61.75 o 
 -11   5  13      829.58      832.38    142.32 o 
 -10   5  13      760.31      536.98    125.57 o 
  -9   5  13      522.52      639.83    127.97 o 
  -8   5  13      611.22      206.90    102.85 o 
  -7   5  13      405.33      467.73    113.02 o 
  -6   5  13      324.06      209.81     77.37 o 
  -5   5  13     1004.88     1150.43    144.11 o 
  -4   5  13       63.80      168.37     75.09 o 
  -3   5  13      361.50      303.07     85.46 o 
  -2   5  13      113.37      190.75     80.02 o 
  -1   5  13      224.90      206.80     79.51 o 
   0   5  13       84.15      166.40    116.60 o 
 -14   0  14     2000.09     2345.25    200.92 o 
 -13   0  14      323.78      252.34    105.24 o 
 -12   0  14      894.44      908.92    141.12 o 
 -11   0  14      207.04      126.77    104.05 o 
 -10   0  14     1637.02     1936.23    184.18 o 
  -9   0  14      923.73     1030.90    150.69 o 
  -8   0  14     2810.70     2707.62    212.88 o 
  -7   0  14      184.81       75.34    105.24 o 
  -6   0  14     2420.89     2549.75    217.66 o 
  -5   0  14       99.88      -94.48     94.48 o 
  -4   0  14      118.79      223.64    113.61 o 
  -3   0  14       47.60      -17.94    106.44 o 
  -2   0  14     1380.29     1533.02    169.23 o 
  -1   0  14      123.24      156.20     82.82 o 
   0   0  14     1584.57     1591.80    184.18 o 
   1   0  14      101.71       77.74    123.18 o 
   2   0  14     1073.78      974.69    168.63 o 
 -13   1  14      512.24      564.97     89.34 o 
 -12   1  14      267.25      305.23    124.38 o 
 -11   1  14      964.61     1028.42    105.22 o 
 -10   1  14      248.84      336.19     80.22 o 
  -9   1  14      800.49      772.54     98.94 o 
  -8   1  14      113.40       27.33    105.84 o 
  -7   1  14      507.10      502.36     92.60 o 
  -6   1  14      202.47      185.29     76.50 o 
  -5   1  14      580.85      547.12     95.51 o 
  -4   1  14      158.09      162.52     81.17 o 
  -3   1  14      510.85      486.94     75.54 o 
  -2   1  14       86.17       35.57     74.57 o 
  -1   1  14      860.39      800.87     83.20 o 
   0   1  14      415.23      285.57     69.91 o 
   1   1  14      757.90      661.23     81.48 o 
   2   1  14      400.99      363.92     92.46 o 
 -13   2  14      107.00      181.78    108.83 o 
 -12   2  14       24.98       75.34     90.89 o 
 -11   2  14       18.45      -59.76     59.76 o 
 -10   2  14        0.35      -17.50     63.81 o 
  -9   2  14      101.90       63.75    102.85 o 
  -8   2  14        0.22       24.48     69.73 o 
  -7   2  14       14.91       -5.63     89.70 o 
  -6   2  14      119.49      215.87     77.29 o 
  -5   2  14       44.05       62.96     71.51 o 
  -4   2  14      156.49       66.32     76.10 o 
  -3   2  14      118.40       28.46     69.58 o 
  -2   2  14       68.93      123.23     81.82 o 
  -1   2  14       13.39      -63.51     75.21 o 
   0   2  14       18.34      -42.73     61.09 o 
   1   2  14       51.37       37.61     65.12 o 
 -11   3  14      450.73      394.68     87.50 o 
 -10   3  14       34.40       95.62    101.66 o 
  -9   3  14      404.48      435.36     96.87 o 
  -8   3  14       26.05      -35.85     67.40 o 
  -7   3  14      978.16      906.06    105.16 o 
  -6   3  14        7.40       28.56    116.01 o 
  -5   3  14     1142.49     1185.22    116.55 o 
  -4   3  14        1.77      153.59     79.44 o 
  -3   3  14      645.22      604.04     93.42 o 
  -2   3  14       74.53       43.78     73.21 o 
  -1   3  14     2044.79     2085.40    182.38 o 
  -8   4  14     1148.40     1124.19    156.67 o 
  -7   4  14       43.10      -25.79     83.72 o 
  -6   4  14     1489.28     1514.59    128.56 o 
  -5   4  14       17.02       32.68     74.67 o 
  -4   4  14      867.60      812.54    105.67 o 
                                                 
